# Supplementary material for: Shaping the tripartite symbiosis: are termite microbiome functions directed by the environmentally acquired fungal cultivar?
Source: Anim Microbiome. 2024 Aug 6;6:44. doi: 10.1186/s42523-024-00332-5 (PMC11302087; doi:10.1186/s42523-024-00332-5)
Supplement: Supplementary file 1 — Supplementary Material 1: Table S1 GPS coordinates of field colonies collected in October 2019 in Pretoria, South Africa. [file 42523_2024_332_MOESM1_ESM.xlsx]

## Sheet: Sheet1
Table S1: GPS coordinates of field colonies collected in October 2019 in Pretoria, South Africa.
Colony name	GPS coordinates
Field 1 (SA02)	-25.74152302, 28.26134004
Field 2 (SA01)	-25.728955, 28.236489
Field 3 (SA07)	-25.728955, 28.236489
Field 4 (SA04)	-25.72866996, 28.24200299
