# Supplementary material for: Shaping the tripartite symbiosis: are termite microbiome functions directed by the environmentally acquired fungal cultivar?
Source: Anim Microbiome. 2024 Aug 6;6:44. doi: 10.1186/s42523-024-00332-5 (PMC11302087; doi:10.1186/s42523-024-00332-5)
Supplement: Supplementary file 2 — Supplementary Material 2: Table S2. Metadata for metagenomic samples and sequencing information provided by BGI. [file 42523_2024_332_MOESM2_ESM.xlsx]

## Sheet: Sheet1
Table S2. Metadata for metagenomic samples and sequencing information provided by BGI
ID	Time point	Colony	Caste	Clean Reads	Clean Bases	Read Length	Q20 percent	GC percent
44	PRE	Blue	Minor	191511090	19151000000	100	97.56	39.38
43	PRE	Blue	Minor	191801388	19180000000	100	97.65	40.03
46b	PRE	Blue	Major	173838078	17384000000	100	97.04	39.61
47b	PRE	Blue	Major	172466846	17247000000	100	97.86	36.35
33	PRE	Green	Minor	178567610	17857000000	100	97.52	39.81
36	PRE	Green	Major	183764128	18376000000	100	97.53	39.97
34b	PRE	Green	Minor	172102762	17210000000	100	97.7	39.58
37b	PRE	Green	Major	172106456	17211000000	100	97.35	39.32
24	PRE	Red	Minor	189390124	18939000000	100	98.23	39.47
27	PRE	Red	Major	189802400	18980000000	100	98.35	39.58
23	PRE	Red	Minor	189084520	18908000000	100	97.97	39.56
26	PRE	Red	Major	190861148	19086000000	100	97.9	39.83
205	POST	Blue	Minor	151663736	15166000000	100	95.87	41.89
206	POST	Blue	Minor	152468384	15247000000	100	96.16	42.5
208	POST	Blue	Minor	164953836	16495000000	100	95.95	43.57
209	POST	Green	Minor	150805258	15081000000	100	95.86	43.31
210	POST	Green	Minor	154201628	15420000000	100	95.8	43.14
211	POST	Green	Minor	154264942	15426000000	100	96.07	42.45
202	POST	Red	Minor	154281598	15428000000	100	96.02	42.23
203	POST	Red	Minor	166730290	16673000000	100	96.12	41.97
204	POST	Red	Minor	154934674	15493000000	100	95.99	42.1
10b	FIELD	Blue	Minor	172503100	17250000000	100	97.04	44.09
9b	FIELD	Blue	Minor	173279816	17328000000	100	97.29	44.79
22b	FIELD	Green	Minor	172255220	17226000000	100	97.02	44.91
28b	FIELD	Green	Minor	172349066	17235000000	100	97.46	43.21
15b	FIELD	Red	Minor	171512528	17151000000	100	96.9	44.66
16	FIELD	Red	Minor	162298802	16230000000	100	95.01	40.34
