# Supplementary material for: Shaping the tripartite symbiosis: are termite microbiome functions directed by the environmentally acquired fungal cultivar?
Source: Anim Microbiome. 2024 Aug 6;6:44. doi: 10.1186/s42523-024-00332-5 (PMC11302087; doi:10.1186/s42523-024-00332-5)
Supplement: Supplementary file 3 — Supplementary Material 3: Table S3. AZCL substrates and their enzyme targets. All enzymes are carbohydrate-active enzymes (CAZymes). [file 42523_2024_332_MOESM3_ESM.xlsx]

## Sheet: Sheet1
Table S3: AZCL substrates and their enzyme targets. All enzymes are carbohydrate-active enzymes (CAZymes).
AZCL Substrate	Enzyme	Substrate	Origin
Xylan	endo-1,4-β-xylanase	Hemicellulose, Xylan	Plant, Fungi
Galactan (potato)	endo-1,4-β-galactanase	Galactan	Plant, Fungi
Curdlan	endo-1,3-β-glucanase	β-Glucan	Fungi
Amylose	α-amylase	Starch	Plant
Arabinan (debranched)	endo-α-1,5-L-arabinanase	Hemicellulose	Plant
Arabinoxylan	endo-1,4-β-xylanase	Hemicellulose	Plant
Galactomannan	endo-1,4-β-D-mannanase	Mannan	Plant
HE-cellulose	endo-cellulase	Cellulose	Plant
Xyloglucan (tamarind)	endo-1,4-β-xyloglucanase	Hemicellulose	Plant
