# Supplementary material for: Shaping the tripartite symbiosis: are termite microbiome functions directed by the environmentally acquired fungal cultivar?
Source: Anim Microbiome. 2024 Aug 6;6:44. doi: 10.1186/s42523-024-00332-5 (PMC11302087; doi:10.1186/s42523-024-00332-5)
Supplement: Supplementary file 4 — Supplementary Material 4: Table S4. Remaining reads after filtering and de-hosting of the metagenomes. [file 42523_2024_332_MOESM4_ESM.xlsx]

## Sheet: Sheet1
Table S4. Remaining reads after filtering and de-hosting of the metagenomes
Sample	Colony	Timepoint	Reads before de-hosting	Reads after M. natalensis de-hosting	Reads after Termitomyces de-hosting	Percent of reads kept
43	Blue	PRE	191801388	7144452	7144388	3.72489
44	Blue	PRE	191511090	4590672	4590626	2.39705
46b	Blue	PRE	173838078	1783652	1783632	1.02603
47b	Blue	PRE	172466846	17743926	17743698	10.2882
33	Green	PRE	178567610	1806340	1806324	1.01156
36	Green	PRE	183764128	5864056	5863956	3.19102
34b	Green	PRE	172102762	2500362	2500314	1.4528
37b	Green	PRE	172106456	4903846	4903770	2.84927
23	Red	PRE	189084520	3955542	3955496	2.09192
24	Red	PRE	189390124	3946222	3946152	2.08361
26	Red	PRE	190861148	2479492	2479438	1.29908
27	Red	PRE	189802400	2190658	2190622	1.15416
205	Blue	POST	151663736	25803946	25802640	17.0131
206	Blue	POST	152468384	32424302	32361198	21.2249
208	Blue	POST	164953836	45667038	45664870	27.6834
209	Green	POST	150805258	37940114	37912126	25.1398
210	Green	POST	154201628	33975292	33959974	22.0231
211	Green	POST	154264942	29505792	29503730	19.1254
202	Red	POST	154281598	32486534	32443830	21.029
203	Red	POST	166730290	26904714	26847716	16.1025
204	Red	POST	154934674	28706640	28652770	18.4935
10b	Blue	FIELD	172503100	67684108	67111344	38.9044
9b	Blue	FIELD	173279816	78052336	77757868	44.8742
22b	Green	FIELD	172255220	76625210	76313000	44.3023
28b	Green	FIELD	172349066	54866890	54844854	31.822
16	Red	FIELD	162298802	9734706	9721520	5.98989
15b	Red	FIELD	171512528	71546012	71320472	41.5832
