# Supplementary material for: Shaping the tripartite symbiosis: are termite microbiome functions directed by the environmentally acquired fungal cultivar?
Source: Anim Microbiome. 2024 Aug 6;6:44. doi: 10.1186/s42523-024-00332-5 (PMC11302087; doi:10.1186/s42523-024-00332-5)
Supplement: Supplementary file 5 — Supplementary Material 5: Table S5. Pairwise statistical comparisons. [file 42523_2024_332_MOESM5_ESM.xlsx]

## Sheet: Sheet1
	Table S5: Pairwise statistical comparisons
	TukeyHSD pairwise comparisons of microbial loads across sample types and timepoints (Fig. 2A)
	Comparison	Difference in means	p value
	Workers
	Pre vs Post	-1.680	0.003
	Pre vs Field	-2.231	<0.001
	Post vs Field	-0.551	0.938
	Soldiers
	Pre vs Post	-2.325	0.230
	Pre vs Field	-3.101	0.0288
	Post vs Field	-0.777	0.995
	Comb
	Post vs Field	0.5371	<0.001
	TukeyHSD pairwise comparisons of microbial richness across sample types and timepoints (Fig. 2B)
	Comparison	Difference in means	p value
	Workers
	Pre vs Post	-232.840	<0.001
	Pre vs Field	-331.452	<0.001
	Post vs Field	-98.612	<0.001
	Soldiers
	Pre vs Post	-289.877	<0.001
	Pre vs Field	-225.300	<0.001
	Post vs Field	64.577	0.743
	Pairwise comparisons after PERMANOVA multivariate analysis (Fig. 3A)
	Comparison	F	df	R2	p value
	Pre vs Post	15.49	2,84	0.1999	<0.001
	Pre vs Field	17.98	2,84	0.2645	<0.001
	Post vs Field	10.35	2,84	0.1355	<0.001
	TukeyHSD pairwise comparisons of ANOVA for lignin-targeting enzymes across timepoints (Fig. 3D)
	Comparison	Difference in means	p value
	Pre vs Post	9.221x10-05	<0.001
	Pre vs Field	1.085x10-04	<0.001
	Post vs Field	1.630x10-05	0.639
	Pairwise comparisons in AZCL profiles across timepoints (Fig. 4B)
	Comparison	F	df	R2	p value
	Pre vs Post	648.2	1,122	0.9672	<0.001
	Pre vs Field	523.6	1,122	0.9597	<0.001
	Post vs Field	47.90	1,122	0.6853	<0.001
	Pairwise comparisons after PERMANOVA multivariate analysis on nitrogen cycling genes (Fig. 5)
	Comparison	F	df	R2	p value
	Pre vs Post	17.58	1,14	0.5039	0.001
	Pre vs Field	7.991	1,10	0.3157	0.004
	Post vs Field	5.825	1,8	0.2059	0.027
