# Supplementary material for: Shaping the tripartite symbiosis: are termite microbiome functions directed by the environmentally acquired fungal cultivar?
Source: Anim Microbiome. 2024 Aug 6;6:44. doi: 10.1186/s42523-024-00332-5 (PMC11302087; doi:10.1186/s42523-024-00332-5)
Supplement: Supplementary file 6 — Supplementary Material 6: Table S6. TukeyHSD results of ANOVA tests of the effect of timepoint on CAZyme and Nitrogen cycling gene Shannon diversity and Observed richness. [file 42523_2024_332_MOESM6_ESM.xlsx]

## Sheet: Sheet1
Table S6: TukeyHSD results of ANOVA tests of the effect of timepoint on CAZyme and Ncyc gene Shannon diversity and Observed richness.
CAZymes
Comparison	Difference in means	Interval lower end point	Interval upper end point	Adjusted p value
Shannon diversity
Pre vs Post	-0.385543	-0.471001	-0.300086	9.22069e-09
Pre vs Field	-0.327602	-0.430151	-0.225053	1.07555e-06
Post vs Field	0.0579411	-0.0481085	0.163991	0.359501
Observed richness
Pre vs Post	-53.5051	-56.3972	-50.6129	2.26485e-14
Pre vs Field	-45.1273	-48.5979	-41.6567	2.28706e-14
Post vs Field	8.37778	4.78869	11.9669	5.00837e-05
Nitrogen cycling genes
Comparison	Difference in means	Interval lower end point	Interval upper end point	Adjusted p value
Shannon diversity
Pre vs Post	0.0196106	-0.0966138	0.135835	0.901419
Pre vs Field	0.265352	0.125883	0.404822	0.000436947
Post vs Field	0.245742	0.101511	0.389972	0.00123774
Observed richness
Pre vs Post	-4.0303	-4.83312	-3.22749	1.96206e-09
Pre vs Field	3.03636	2.07298	3.99974	1.28266e-06
Post vs Field	7.06667	6.0704	8.06293	1.04317e-11
