# Supplementary material for: Shaping the tripartite symbiosis: are termite microbiome functions directed by the environmentally acquired fungal cultivar?
Source: Anim Microbiome. 2024 Aug 6;6:44. doi: 10.1186/s42523-024-00332-5 (PMC11302087; doi:10.1186/s42523-024-00332-5)
Supplement: Supplementary file 7 — Supplementary Material 7: Table S7. PERMANOVA results of CAZyme and nitrogen cycling gene compositions against independent variables. Distances are Bray-Curtis dissimilarities. [file 42523_2024_332_MOESM7_ESM.xlsx]

## Sheet: Sheet1
Table S7: PERMANOVA results of CAZyme and nitrogen cycling gene compositions against independent variables. Distances are Bray-Curtis dissimilarity
	Timepoint			Matriline
Comparison	F	R2	p-value	F	R2	p-value
Pre vs Post	22.62	0.5456	0.001	1.205	0.0582	0.286
Pre vs Field	8.739	0.3201	0.001	1.210	0.0887	0.306
Post vs Field	7.592	0.2340	0.023	1.904	0.1173	0.166
Nitrogen cycling genes	Timepoint			Matriline
Comparison	F	R2	p-value	F	R2	p-value
Pre vs Post	17.59	0.5039	0.002	0.9036	0.0518	0.468
Pre vs Field	7.991	0.3158	0.004	0.6943	0.0549	0.594
Post vs Field	5.825	0.2059	0.029	1.748	0.1236	0.195
