# Supplementary material for: Shaping the tripartite symbiosis: are termite microbiome functions directed by the environmentally acquired fungal cultivar?
Source: Anim Microbiome. 2024 Aug 6;6:44. doi: 10.1186/s42523-024-00332-5 (PMC11302087; doi:10.1186/s42523-024-00332-5)
Supplement: Supplementary file 8 — Supplementary Material 8: Table S8. ANOVA of enzyme activities and Tukey HSD pairwise comparisons across timepoints. [file 42523_2024_332_MOESM8_ESM.xlsx]

## Sheet: Sheet1
Table S8. ANOVA of enzyme activities and Tukey HSD pairwise comparisons across timepoints
ANOVA effects on substrates
AZCL substrate	AZCL enzyme	F	df	p value
amylose	alpha_amylase	52.11	2.33	5.43e-11
arabinan	endo_alpha_1,5_L_arabinase	334.5	2.33	< 2e-16
arabinoxylan	endo_beta_1,4_xylanase	625.7	2.33	< 2e-16
curdlan	endo_beta_1,3,_glucanase	17.06	2.33	8.17e-06
galactan	endo_beta_1,4,_galactanase	331.5	2.33	< 2e-16
galactomannan	endo_beta_1,4_D_mannase	161.7	2.33	< 2e-16
HE_cellulose	endo_cellulose	11.83	2.33	0.000134
xylan	endo_beta_1,4_xylanase	982.7	2.33	< 2e-16
xyloglucan	endo_beta_1,4_xyloglucanase	53.83	2.33	4.08e-11
TukeyHSD pairwise comparisons across timepoints
alpha-amylase Tukey HSD
Comparison	Difference in means	Interval lower end point	Interval upper end point	Adjusted p value
Post vs. Field	0.686683	0.216094	1.15727	0.0030412
Pre vs. Field	1.94267	1.47209	2.41326	0
Pre vs. Post	1.25599	0.785402	1.72658	6e-07
endo_alpha_1,5_L_arabinase Tukey HSD
Comparison	Difference in means	Interval lower end point	Interval upper end point	Adjusted p value
Post vs. Field	0.298367	0.158034	0.4387	2.84e-05
Pre vs. Field	-1.10556	-1.24589	-0.965225	0
Pre vs. Post	-1.40393	-1.54426	-1.26359	0
endo_beta_1,4_xylanase (arabinoxylan) Tukey HSD
Comparison	Difference in means	Interval lower end point	Interval upper end point	Adjusted p value
Post vs. Field	-1.31104	-1.63013	-0.99195	0
Pre vs. Field	-4.4743	-4.79339	-4.15521	0
Pre vs. Post	-3.16326	-3.48235	-2.84417	0
endo_beta_1,3,_glucanase Tukey HSD
Comparison	Difference in means	Interval lower end point	Interval upper end point	Adjusted p value
Post vs. Field	6.245e-17	-0.258712	0.258712	1
Pre vs. Field	0.533375	0.274663	0.792087	4.52e-05
Pre vs. Post	0.533375	0.274663	0.792087	4.52e-05
endo_beta_1,4,_galactanase Tukey HSD
Comparison	Difference in means	Interval lower end point	Interval upper end point	Adjusted p value
Post vs. Field	-0.512925	-0.743543	-0.282307	1.4e-05
Pre vs. Field	-2.30452	-2.53514	-2.07391	0
Pre vs. Post	-1.7916	-2.02222	-1.56098	0
endo_beta_1,4_D_mannase Tukey HSD
Comparison	Difference in means	Interval lower end point	Interval upper end point	Adjusted p value
Post vs. Field	0.0220417	-0.134317	0.1784	0.9363
Pre vs. Field	-0.981308	-1.13767	-0.82495	0
Pre vs. Post	-1.00335	-1.15971	-0.846992	0
endo_cellulose Tukey HSD
Comparison	Difference in means	Interval lower end point	Interval upper end point	Adjusted p value
Post vs. Field	0.42895	0.132091	0.725809	0.0033415
Pre vs. Field	0.563425	0.266566	0.860284	0.0001462
Pre vs. Post	0.134475	-0.162384	0.431334	0.513866
endo_beta_1,4_xylanase Tukey HSD
Comparison	Difference in means	Interval lower end point	Interval upper end point	Adjusted p value
Post vs. Field	-2.43847	-2.76961	-2.10733	0
Pre vs. Field	-5.95057	-6.28172	-5.61944	0
Pre vs. Post	-3.5121	-3.84324	-3.18096	0
endo_beta_1,4_xyloglucanase Tukey HSD
Comparison	Difference in means	Interval lower end point	Interval upper end point	Adjusted p value
Post vs. Field	0.516867	0.264333	0.7694	5.04e-05
Pre vs. Field	-0.550758	-0.803292	-0.298225	1.91e-05
Pre vs. Post	-1.06763	-1.32016	-0.815091	0
