# Supplementary material for: Shaping the tripartite symbiosis: are termite microbiome functions directed by the environmentally acquired fungal cultivar?
Source: Anim Microbiome. 2024 Aug 6;6:44. doi: 10.1186/s42523-024-00332-5 (PMC11302087; doi:10.1186/s42523-024-00332-5)
Supplement: Supplementary file 9 — Supplementary Material 9: Table S9. Raw data and metadata for AZCL assays across all samples, including averages of three technical replicates. [file 42523_2024_332_MOESM9_ESM.xlsx]

## Sheet: Table S6
Table S9. Raw data and metadata for AZCL assays across all samples giving average of three technical replicates
	AZCL_Substrate	Enzyme	Biological_substrate	Plant_origin	Fungal_origin	Caste1	Caste2	Colony	Timepoint	AZCL_Substrate_Code	Averages_technical_replicates
1	casein	endoprotease	protein	YES	YES	worker	major	Field_1	FIELD	1	2.133
1	barley_beta_glucan	endo_beta_1,3_glucananse,_endo_beta_1,4_glucanase	cellulose,_beta_glucan	YES	YES	worker	major	Field_1	FIELD	2	4.268
1	collagen	endoprotease	protein	YES	YES	worker	major	Field_1	FIELD	3	1.593
1	xylan	endo_beta_1,4_xylanase	Hemicellulose,_Xylan	YES	YES	worker	major	Field_1	FIELD	4	5.2143
1	galactan	endo_beta_1,4,_galactanase	Galactan	YES	YES	worker	major	Field_1	FIELD	5	1.753
1	curdlan	endo_beta_1,3,_glucanase	beta_glucan	NO	YES	worker	major	Field_1	FIELD	6	0
1	amylose	alpha_amylase	pectin	YES	NO	worker	major	Field_1	FIELD	7	0
1	arabinan	endo_alpha_1,5_L_arabinase	Hemicellulose	YES	NO	worker	major	Field_1	FIELD	8	0.8417
1	arabinoxylan	endo_beta_1,4_xylanase	Hemicellulose	YES	NO	worker	major	Field_1	FIELD	9	4.1273
1	galactomannan	endo_beta_1,4_D_mannase	Mannan	YES	YES	worker	major	Field_1	FIELD	10	0.7327
1	HE_cellulose	endo_cellulose	Cellulose	YES	NO	worker	major	Field_1	FIELD	11	2.2637
1	xyloglucan	endo_beta_1,4_xyloglucanase	Hemicellulose	YES	NO	worker	major	Field_1	FIELD	12	0.947
2	casein	endoprotease	protein	YES	YES	worker	major	Field_1	FIELD	1	2.728
2	barley_beta_glucan	endo_beta_1,3_glucananse,_endo_beta_1,4_glucanase	cellulose,_beta_glucan	YES	YES	worker	major	Field_1	FIELD	2	5.4873
2	collagen	endoprotease	protein	YES	YES	worker	major	Field_1	FIELD	3	2.419
2	xylan	endo_beta_1,4_xylanase	Hemicellulose,_Xylan	YES	YES	worker	major	Field_1	FIELD	4	6.155
2	galactan	endo_beta_1,4,_galactanase	Galactan	YES	YES	worker	major	Field_1	FIELD	5	2.3133
2	curdlan	endo_beta_1,3,_glucanase	beta_glucan	NO	YES	worker	major	Field_1	FIELD	6	0
2	amylose	alpha_amylase	pectin	YES	NO	worker	major	Field_1	FIELD	7	0.3327
2	arabinan	endo_alpha_1,5_L_arabinase	Hemicellulose	YES	NO	worker	major	Field_1	FIELD	8	1.196
2	arabinoxylan	endo_beta_1,4_xylanase	Hemicellulose	YES	NO	worker	major	Field_1	FIELD	9	5.2577
2	galactomannan	endo_beta_1,4_D_mannase	Mannan	YES	YES	worker	major	Field_1	FIELD	10	1.146
2	HE_cellulose	endo_cellulose	Cellulose	YES	NO	worker	major	Field_1	FIELD	11	2.7533
2	xyloglucan	endo_beta_1,4_xyloglucanase	Hemicellulose	YES	NO	worker	major	Field_1	FIELD	12	1.095
3	casein	endoprotease	protein	YES	YES	worker	major	Field_1	FIELD	1	2.568
3	barley_beta_glucan	endo_beta_1,3_glucananse,_endo_beta_1,4_glucanase	cellulose,_beta_glucan	YES	YES	worker	major	Field_1	FIELD	2	4.9447
3	collagen	endoprotease	protein	YES	YES	worker	major	Field_1	FIELD	3	1.8217
3	xylan	endo_beta_1,4_xylanase	Hemicellulose,_Xylan	YES	YES	worker	major	Field_1	FIELD	4	6.5653
3	galactan	endo_beta_1,4,_galactanase	Galactan	YES	YES	worker	major	Field_1	FIELD	5	2.3263
3	curdlan	endo_beta_1,3,_glucanase	beta_glucan	NO	YES	worker	major	Field_1	FIELD	6	0
3	amylose	alpha_amylase	pectin	YES	NO	worker	major	Field_1	FIELD	7	0.1007
3	arabinan	endo_alpha_1,5_L_arabinase	Hemicellulose	YES	NO	worker	major	Field_1	FIELD	8	1.2137
3	arabinoxylan	endo_beta_1,4_xylanase	Hemicellulose	YES	NO	worker	major	Field_1	FIELD	9	5.0223
3	galactomannan	endo_beta_1,4_D_mannase	Mannan	YES	YES	worker	major	Field_1	FIELD	10	1.0713
3	HE_cellulose	endo_cellulose	Cellulose	YES	NO	worker	major	Field_1	FIELD	11	2.7893
3	xyloglucan	endo_beta_1,4_xyloglucanase	Hemicellulose	YES	NO	worker	major	Field_1	FIELD	12	1.0627
4	casein	endoprotease	protein	YES	YES	soldier	minor	Field_1	FIELD	1	3.516
4	barley_beta_glucan	endo_beta_1,3_glucananse,_endo_beta_1,4_glucanase	cellulose,_beta_glucan	YES	YES	soldier	major	Field_1	FIELD	2	4.764
4	collagen	endoprotease	protein	YES	YES	soldier	minor	Field_1	FIELD	3	1.88
4	xylan	endo_beta_1,4_xylanase	Hemicellulose,_Xylan	YES	YES	soldier	minor	Field_1	FIELD	4	7.614
4	galactan	endo_beta_1,4,_galactanase	Galactan	YES	YES	soldier	minor	Field_1	FIELD	5	1.976
4	curdlan	endo_beta_1,3,_glucanase	beta_glucan	NO	YES	soldier	minor	Field_1	FIELD	6	0
4	amylose	alpha_amylase	pectin	YES	NO	soldier	minor	Field_1	FIELD	7	2.613
4	arabinan	endo_alpha_1,5_L_arabinase	Hemicellulose	YES	NO	soldier	minor	Field_1	FIELD	8	1.549
4	arabinoxylan	endo_beta_1,4_xylanase	Hemicellulose	YES	NO	soldier	minor	Field_1	FIELD	9	5.278
4	galactomannan	endo_beta_1,4_D_mannase	Mannan	YES	YES	soldier	minor	Field_1	FIELD	10	0.892
4	HE_cellulose	endo_cellulose	Cellulose	YES	NO	soldier	minor	Field_1	FIELD	11	2.732
4	xyloglucan	endo_beta_1,4_xyloglucanase	Hemicellulose	YES	NO	soldier	minor	Field_1	FIELD	12	0.916
5	casein	endoprotease	protein	YES	YES	worker	major	Field_2	FIELD	1	3.065
5	barley_beta_glucan	endo_beta_1,3_glucananse,_endo_beta_1,4_glucanase	cellulose,_beta_glucan	YES	YES	worker	major	Field_2	FIELD	2	4.743
5	collagen	endoprotease	protein	YES	YES	worker	major	Field_2	FIELD	3	1.9207
5	xylan	endo_beta_1,4_xylanase	Hemicellulose,_Xylan	YES	YES	worker	major	Field_2	FIELD	4	5.6267
5	galactan	endo_beta_1,4,_galactanase	Galactan	YES	YES	worker	major	Field_2	FIELD	5	2.321
5	curdlan	endo_beta_1,3,_glucanase	beta_glucan	NO	YES	worker	major	Field_2	FIELD	6	0
5	amylose	alpha_amylase	pectin	YES	NO	worker	major	Field_2	FIELD	7	1.9027
5	arabinan	endo_alpha_1,5_L_arabinase	Hemicellulose	YES	NO	worker	major	Field_2	FIELD	8	1.0403
5	arabinoxylan	endo_beta_1,4_xylanase	Hemicellulose	YES	NO	worker	major	Field_2	FIELD	9	4.4503
5	galactomannan	endo_beta_1,4_D_mannase	Mannan	YES	YES	worker	major	Field_2	FIELD	10	1.154
5	HE_cellulose	endo_cellulose	Cellulose	YES	NO	worker	major	Field_2	FIELD	11	2.579
5	xyloglucan	endo_beta_1,4_xyloglucanase	Hemicellulose	YES	NO	worker	major	Field_2	FIELD	12	0
6	casein	endoprotease	protein	YES	YES	worker	major	Field_2	FIELD	1	3.705
6	barley_beta_glucan	endo_beta_1,3_glucananse,_endo_beta_1,4_glucanase	cellulose,_beta_glucan	YES	YES	worker	major	Field_2	FIELD	2	5.65
6	collagen	endoprotease	protein	YES	YES	worker	major	Field_2	FIELD	3	3.325
6	xylan	endo_beta_1,4_xylanase	Hemicellulose,_Xylan	YES	YES	worker	major	Field_2	FIELD	4	5.94
6	galactan	endo_beta_1,4,_galactanase	Galactan	YES	YES	worker	major	Field_2	FIELD	5	2.4307
6	curdlan	endo_beta_1,3,_glucanase	beta_glucan	NO	YES	worker	major	Field_2	FIELD	6	0
6	amylose	alpha_amylase	pectin	YES	NO	worker	major	Field_2	FIELD	7	2.1537
6	arabinan	endo_alpha_1,5_L_arabinase	Hemicellulose	YES	NO	worker	major	Field_2	FIELD	8	0.9967
6	arabinoxylan	endo_beta_1,4_xylanase	Hemicellulose	YES	NO	worker	major	Field_2	FIELD	9	4.39
6	galactomannan	endo_beta_1,4_D_mannase	Mannan	YES	YES	worker	major	Field_2	FIELD	10	1.2687
6	HE_cellulose	endo_cellulose	Cellulose	YES	NO	worker	major	Field_2	FIELD	11	3.2287
6	xyloglucan	endo_beta_1,4_xyloglucanase	Hemicellulose	YES	NO	worker	major	Field_2	FIELD	12	0
7	casein	endoprotease	protein	YES	YES	worker	major	Field_2	FIELD	1	3.107
7	barley_beta_glucan	endo_beta_1,3_glucananse,_endo_beta_1,4_glucanase	cellulose,_beta_glucan	YES	YES	worker	major	Field_2	FIELD	2	4.8753
7	collagen	endoprotease	protein	YES	YES	worker	major	Field_2	FIELD	3	2.996
7	xylan	endo_beta_1,4_xylanase	Hemicellulose,_Xylan	YES	YES	worker	major	Field_2	FIELD	4	6.144
7	galactan	endo_beta_1,4,_galactanase	Galactan	YES	YES	worker	major	Field_2	FIELD	5	1.8557
7	curdlan	endo_beta_1,3,_glucanase	beta_glucan	NO	YES	worker	major	Field_2	FIELD	6	0
7	amylose	alpha_amylase	pectin	YES	NO	worker	major	Field_2	FIELD	7	1.723
7	arabinan	endo_alpha_1,5_L_arabinase	Hemicellulose	YES	NO	worker	major	Field_2	FIELD	8	1.074
7	arabinoxylan	endo_beta_1,4_xylanase	Hemicellulose	YES	NO	worker	major	Field_2	FIELD	9	3.9073
7	galactomannan	endo_beta_1,4_D_mannase	Mannan	YES	YES	worker	major	Field_2	FIELD	10	1.265
7	HE_cellulose	endo_cellulose	Cellulose	YES	NO	worker	major	Field_2	FIELD	11	2.8283
7	xyloglucan	endo_beta_1,4_xyloglucanase	Hemicellulose	YES	NO	worker	major	Field_2	FIELD	12	0.6657
8	casein	endoprotease	protein	YES	YES	soldier	minor	Field_2	FIELD	1	1.768
8	barley_beta_glucan	endo_beta_1,3_glucananse,_endo_beta_1,4_glucanase	cellulose,_beta_glucan	YES	YES	soldier	major	Field_2	FIELD	2	5.654
8	collagen	endoprotease	protein	YES	YES	soldier	minor	Field_2	FIELD	3	3.028
8	xylan	endo_beta_1,4_xylanase	Hemicellulose,_Xylan	YES	YES	soldier	minor	Field_2	FIELD	4	5.142
8	galactan	endo_beta_1,4,_galactanase	Galactan	YES	YES	soldier	minor	Field_2	FIELD	5	1.871
8	curdlan	endo_beta_1,3,_glucanase	beta_glucan	NO	YES	soldier	minor	Field_2	FIELD	6	0
8	amylose	alpha_amylase	pectin	YES	NO	soldier	minor	Field_2	FIELD	7	1.063
8	arabinan	endo_alpha_1,5_L_arabinase	Hemicellulose	YES	NO	soldier	minor	Field_2	FIELD	8	0.792
8	arabinoxylan	endo_beta_1,4_xylanase	Hemicellulose	YES	NO	soldier	minor	Field_2	FIELD	9	3.213
8	galactomannan	endo_beta_1,4_D_mannase	Mannan	YES	YES	soldier	minor	Field_2	FIELD	10	0.822
8	HE_cellulose	endo_cellulose	Cellulose	YES	NO	soldier	minor	Field_2	FIELD	11	2.859
8	xyloglucan	endo_beta_1,4_xyloglucanase	Hemicellulose	YES	NO	soldier	minor	Field_2	FIELD	12	0
9	casein	endoprotease	protein	YES	YES	worker	major	Field_3	FIELD	1	2.787
9	barley_beta_glucan	endo_beta_1,3_glucananse,_endo_beta_1,4_glucanase	cellulose,_beta_glucan	YES	YES	worker	major	Field_3	FIELD	2	4.8067
9	collagen	endoprotease	protein	YES	YES	worker	major	Field_3	FIELD	3	2.3943
9	xylan	endo_beta_1,4_xylanase	Hemicellulose,_Xylan	YES	YES	worker	major	Field_3	FIELD	4	6.176
9	galactan	endo_beta_1,4,_galactanase	Galactan	YES	YES	worker	major	Field_3	FIELD	5	2.466
9	curdlan	endo_beta_1,3,_glucanase	beta_glucan	NO	YES	worker	major	Field_3	FIELD	6	0
9	amylose	alpha_amylase	pectin	YES	NO	worker	major	Field_3	FIELD	7	0.2963
9	arabinan	endo_alpha_1,5_L_arabinase	Hemicellulose	YES	NO	worker	major	Field_3	FIELD	8	1.4987
9	arabinoxylan	endo_beta_1,4_xylanase	Hemicellulose	YES	NO	worker	major	Field_3	FIELD	9	4.8257
9	galactomannan	endo_beta_1,4_D_mannase	Mannan	YES	YES	worker	major	Field_3	FIELD	10	1.063
9	HE_cellulose	endo_cellulose	Cellulose	YES	NO	worker	major	Field_3	FIELD	11	2.4363
9	xyloglucan	endo_beta_1,4_xyloglucanase	Hemicellulose	YES	NO	worker	major	Field_3	FIELD	12	0.7773
10	casein	endoprotease	protein	YES	YES	worker	major	Field_3	FIELD	1	2.125
10	barley_beta_glucan	endo_beta_1,3_glucananse,_endo_beta_1,4_glucanase	cellulose,_beta_glucan	YES	YES	worker	major	Field_3	FIELD	2	4.8613
10	collagen	endoprotease	protein	YES	YES	worker	major	Field_3	FIELD	3	2.1667
10	xylan	endo_beta_1,4_xylanase	Hemicellulose,_Xylan	YES	YES	worker	major	Field_3	FIELD	4	5.294
10	galactan	endo_beta_1,4,_galactanase	Galactan	YES	YES	worker	major	Field_3	FIELD	5	1.996
10	curdlan	endo_beta_1,3,_glucanase	beta_glucan	NO	YES	worker	major	Field_3	FIELD	6	0
10	amylose	alpha_amylase	pectin	YES	NO	worker	major	Field_3	FIELD	7	0.2947
10	arabinan	endo_alpha_1,5_L_arabinase	Hemicellulose	YES	NO	worker	major	Field_3	FIELD	8	1.2193
10	arabinoxylan	endo_beta_1,4_xylanase	Hemicellulose	YES	NO	worker	major	Field_3	FIELD	9	3.8527
10	galactomannan	endo_beta_1,4_D_mannase	Mannan	YES	YES	worker	major	Field_3	FIELD	10	0.9543
10	HE_cellulose	endo_cellulose	Cellulose	YES	NO	worker	major	Field_3	FIELD	11	2.0517
10	xyloglucan	endo_beta_1,4_xyloglucanase	Hemicellulose	YES	NO	worker	major	Field_3	FIELD	12	0.74
11	casein	endoprotease	protein	YES	YES	worker	major	Field_3	FIELD	1	2.3727
11	barley_beta_glucan	endo_beta_1,3_glucananse,_endo_beta_1,4_glucanase	cellulose,_beta_glucan	YES	YES	worker	major	Field_3	FIELD	2	4.522
11	collagen	endoprotease	protein	YES	YES	worker	major	Field_3	FIELD	3	2.3937
11	xylan	endo_beta_1,4_xylanase	Hemicellulose,_Xylan	YES	YES	worker	major	Field_3	FIELD	4	6.2113
11	galactan	endo_beta_1,4,_galactanase	Galactan	YES	YES	worker	major	Field_3	FIELD	5	2.0303
11	curdlan	endo_beta_1,3,_glucanase	beta_glucan	NO	YES	worker	major	Field_3	FIELD	6	0
11	amylose	alpha_amylase	pectin	YES	NO	worker	major	Field_3	FIELD	7	0.1297
11	arabinan	endo_alpha_1,5_L_arabinase	Hemicellulose	YES	NO	worker	major	Field_3	FIELD	8	1.0563
11	arabinoxylan	endo_beta_1,4_xylanase	Hemicellulose	YES	NO	worker	major	Field_3	FIELD	9	4.6987
11	galactomannan	endo_beta_1,4_D_mannase	Mannan	YES	YES	worker	major	Field_3	FIELD	10	0.6307
11	HE_cellulose	endo_cellulose	Cellulose	YES	NO	worker	major	Field_3	FIELD	11	2.3153
11	xyloglucan	endo_beta_1,4_xyloglucanase	Hemicellulose	YES	NO	worker	major	Field_3	FIELD	12	0
12	casein	endoprotease	protein	YES	YES	soldier	minor	Field_3	FIELD	1	2.869
12	barley_beta_glucan	endo_beta_1,3_glucananse,_endo_beta_1,4_glucanase	cellulose,_beta_glucan	YES	YES	soldier	major	Field_3	FIELD	2	4.669
12	collagen	endoprotease	protein	YES	YES	soldier	minor	Field_3	FIELD	3	2.931
12	xylan	endo_beta_1,4_xylanase	Hemicellulose,_Xylan	YES	YES	soldier	minor	Field_3	FIELD	4	5.431
12	galactan	endo_beta_1,4,_galactanase	Galactan	YES	YES	soldier	minor	Field_3	FIELD	5	2.335
12	curdlan	endo_beta_1,3,_glucanase	beta_glucan	NO	YES	soldier	minor	Field_3	FIELD	6	0
12	amylose	alpha_amylase	pectin	YES	NO	soldier	minor	Field_3	FIELD	7	2.539
12	arabinan	endo_alpha_1,5_L_arabinase	Hemicellulose	YES	NO	soldier	minor	Field_3	FIELD	8	0.64
12	arabinoxylan	endo_beta_1,4_xylanase	Hemicellulose	YES	NO	soldier	minor	Field_3	FIELD	9	3.515
12	galactomannan	endo_beta_1,4_D_mannase	Mannan	YES	YES	soldier	minor	Field_3	FIELD	10	0.516
12	HE_cellulose	endo_cellulose	Cellulose	YES	NO	soldier	minor	Field_3	FIELD	11	2.339
12	xyloglucan	endo_beta_1,4_xyloglucanase	Hemicellulose	YES	NO	soldier	minor	Field_3	FIELD	12	0
13	casein	endoprotease	protein	YES	YES	worker	major	Field_4	FIELD	1	2.8427
13	barley_beta_glucan	endo_beta_1,3_glucananse,_endo_beta_1,4_glucanase	cellulose,_beta_glucan	YES	YES	worker	major	Field_4	FIELD	2	4.084
13	collagen	endoprotease	protein	YES	YES	worker	major	Field_4	FIELD	3	2.505
13	xylan	endo_beta_1,4_xylanase	Hemicellulose,_Xylan	YES	YES	worker	major	Field_4	FIELD	4	6.0243
13	galactan	endo_beta_1,4,_galactanase	Galactan	YES	YES	worker	major	Field_4	FIELD	5	2.4237
13	curdlan	endo_beta_1,3,_glucanase	beta_glucan	NO	YES	worker	major	Field_4	FIELD	6	0
13	amylose	alpha_amylase	pectin	YES	NO	worker	major	Field_4	FIELD	7	0.8367
13	arabinan	endo_alpha_1,5_L_arabinase	Hemicellulose	YES	NO	worker	major	Field_4	FIELD	8	0.9867
13	arabinoxylan	endo_beta_1,4_xylanase	Hemicellulose	YES	NO	worker	major	Field_4	FIELD	9	4.2213
13	galactomannan	endo_beta_1,4_D_mannase	Mannan	YES	YES	worker	major	Field_4	FIELD	10	1.166
13	HE_cellulose	endo_cellulose	Cellulose	YES	NO	worker	major	Field_4	FIELD	11	2.0327
13	xyloglucan	endo_beta_1,4_xyloglucanase	Hemicellulose	YES	NO	worker	major	Field_4	FIELD	12	0.6527
14	casein	endoprotease	protein	YES	YES	worker	major	Field_4	FIELD	1	3.2223
14	barley_beta_glucan	endo_beta_1,3_glucananse,_endo_beta_1,4_glucanase	cellulose,_beta_glucan	YES	YES	worker	major	Field_4	FIELD	2	4.3277
14	collagen	endoprotease	protein	YES	YES	worker	major	Field_4	FIELD	3	2.243
14	xylan	endo_beta_1,4_xylanase	Hemicellulose,_Xylan	YES	YES	worker	major	Field_4	FIELD	4	6.354
14	galactan	endo_beta_1,4,_galactanase	Galactan	YES	YES	worker	major	Field_4	FIELD	5	2.963
14	curdlan	endo_beta_1,3,_glucanase	beta_glucan	NO	YES	worker	major	Field_4	FIELD	6	0
14	amylose	alpha_amylase	pectin	YES	NO	worker	major	Field_4	FIELD	7	1.0937
14	arabinan	endo_alpha_1,5_L_arabinase	Hemicellulose	YES	NO	worker	major	Field_4	FIELD	8	1.008
14	arabinoxylan	endo_beta_1,4_xylanase	Hemicellulose	YES	NO	worker	major	Field_4	FIELD	9	4.4643
14	galactomannan	endo_beta_1,4_D_mannase	Mannan	YES	YES	worker	major	Field_4	FIELD	10	0.7633
14	HE_cellulose	endo_cellulose	Cellulose	YES	NO	worker	major	Field_4	FIELD	11	2.2383
14	xyloglucan	endo_beta_1,4_xyloglucanase	Hemicellulose	YES	NO	worker	major	Field_4	FIELD	12	0.4477
15	casein	endoprotease	protein	YES	YES	worker	major	Field_4	FIELD	1	3.0727
15	barley_beta_glucan	endo_beta_1,3_glucananse,_endo_beta_1,4_glucanase	cellulose,_beta_glucan	YES	YES	worker	major	Field_4	FIELD	2	4.2097
15	collagen	endoprotease	protein	YES	YES	worker	major	Field_4	FIELD	3	2.5607
15	xylan	endo_beta_1,4_xylanase	Hemicellulose,_Xylan	YES	YES	worker	major	Field_4	FIELD	4	5.702
15	galactan	endo_beta_1,4,_galactanase	Galactan	YES	YES	worker	major	Field_4	FIELD	5	2.7753
15	curdlan	endo_beta_1,3,_glucanase	beta_glucan	NO	YES	worker	major	Field_4	FIELD	6	0
15	amylose	alpha_amylase	pectin	YES	NO	worker	major	Field_4	FIELD	7	0.751
15	arabinan	endo_alpha_1,5_L_arabinase	Hemicellulose	YES	NO	worker	major	Field_4	FIELD	8	1.1353
15	arabinoxylan	endo_beta_1,4_xylanase	Hemicellulose	YES	NO	worker	major	Field_4	FIELD	9	4.474
15	galactomannan	endo_beta_1,4_D_mannase	Mannan	YES	YES	worker	major	Field_4	FIELD	10	0.5607
15	HE_cellulose	endo_cellulose	Cellulose	YES	NO	worker	major	Field_4	FIELD	11	1.9873
15	xyloglucan	endo_beta_1,4_xyloglucanase	Hemicellulose	YES	NO	worker	major	Field_4	FIELD	12	0.221
16	casein	endoprotease	protein	YES	YES	soldier	minor	Field_4	FIELD	1	2.615
16	barley_beta_glucan	endo_beta_1,3_glucananse,_endo_beta_1,4_glucanase	cellulose,_beta_glucan	YES	YES	soldier	major	Field_4	FIELD	2	4.985
16	collagen	endoprotease	protein	YES	YES	soldier	minor	Field_4	FIELD	3	2.385
16	xylan	endo_beta_1,4_xylanase	Hemicellulose,_Xylan	YES	YES	soldier	minor	Field_4	FIELD	4	4.095
16	galactan	endo_beta_1,4,_galactanase	Galactan	YES	YES	soldier	minor	Field_4	FIELD	5	2.011
16	curdlan	endo_beta_1,3,_glucanase	beta_glucan	NO	YES	soldier	minor	Field_4	FIELD	6	0
16	amylose	alpha_amylase	pectin	YES	NO	soldier	minor	Field_4	FIELD	7	1.384
16	arabinan	endo_alpha_1,5_L_arabinase	Hemicellulose	YES	NO	soldier	minor	Field_4	FIELD	8	0.297
16	arabinoxylan	endo_beta_1,4_xylanase	Hemicellulose	YES	NO	soldier	minor	Field_4	FIELD	9	1.387
16	galactomannan	endo_beta_1,4_D_mannase	Mannan	YES	YES	soldier	minor	Field_4	FIELD	10	0.255
16	HE_cellulose	endo_cellulose	Cellulose	YES	NO	soldier	minor	Field_4	FIELD	11	2.707
16	xyloglucan	endo_beta_1,4_xyloglucanase	Hemicellulose	YES	NO	soldier	minor	Field_4	FIELD	12	0
18	casein	endoprotease	protein	YES	YES	worker	major	Red	PRE	1	1.4705
18	barley_beta_glucan	endo_beta_1,3_glucananse,_endo_beta_1,4_glucanase	cellulose,_beta_glucan	YES	YES	worker	major	Red	PRE	2	5.883
18	collagen	endoprotease	protein	YES	YES	worker	major	Red	PRE	3	1.5135
18	xylan	endo_beta_1,4_xylanase	Hemicellulose,_Xylan	YES	YES	worker	major	Red	PRE	4	0
18	galactan	endo_beta_1,4,_galactanase	Galactan	YES	YES	worker	major	Red	PRE	5	0
18	curdlan	endo_beta_1,3,_glucanase	beta_glucan	NO	YES	worker	major	Red	PRE	6	0.516
18	amylose	alpha_amylase	pectin	YES	NO	worker	major	Red	PRE	7	3.138
18	arabinan	endo_alpha_1,5_L_arabinase	Hemicellulose	YES	NO	worker	major	Red	PRE	8	0
18	arabinoxylan	endo_beta_1,4_xylanase	Hemicellulose	YES	NO	worker	major	Red	PRE	9	0
18	galactomannan	endo_beta_1,4_D_mannase	Mannan	YES	YES	worker	major	Red	PRE	10	0
18	HE_cellulose	endo_cellulose	Cellulose	YES	NO	worker	major	Red	PRE	11	3.031
18	xyloglucan	endo_beta_1,4_xyloglucanase	Hemicellulose	YES	NO	worker	major	Red	PRE	12	0
19	casein	endoprotease	protein	YES	YES	soldier	minor	Red	PRE	1	2.559
19	barley_beta_glucan	endo_beta_1,3_glucananse,_endo_beta_1,4_glucanase	cellulose,_beta_glucan	YES	YES	soldier	major	Red	PRE	2	4.43
19	collagen	endoprotease	protein	YES	YES	soldier	minor	Red	PRE	3	NA
19	xylan	endo_beta_1,4_xylanase	Hemicellulose,_Xylan	YES	YES	soldier	minor	Red	PRE	4	0
19	galactan	endo_beta_1,4,_galactanase	Galactan	YES	YES	soldier	major	Red	PRE	5	0
19	curdlan	endo_beta_1,3,_glucanase	beta_glucan	NO	YES	soldier	minor	Red	PRE	6	0.491
19	amylose	alpha_amylase	pectin	YES	NO	soldier	minor	Red	PRE	7	0
19	arabinan	endo_alpha_1,5_L_arabinase	Hemicellulose	YES	NO	soldier	minor	Red	PRE	8	0
19	arabinoxylan	endo_beta_1,4_xylanase	Hemicellulose	YES	NO	soldier	minor	Red	PRE	9	0
19	galactomannan	endo_beta_1,4_D_mannase	Mannan	YES	YES	soldier	minor	Red	PRE	10	0
19	HE_cellulose	endo_cellulose	Cellulose	YES	NO	soldier	minor	Red	PRE	11	2.543
19	xyloglucan	endo_beta_1,4_xyloglucanase	Hemicellulose	YES	NO	soldier	minor	Red	PRE	12	0
20	casein	endoprotease	protein	YES	YES	worker	major	Red	PRE	1	2.04
20	barley_beta_glucan	endo_beta_1,3_glucananse,_endo_beta_1,4_glucanase	cellulose,_beta_glucan	YES	YES	worker	major	Red	PRE	2	5.482
20	collagen	endoprotease	protein	YES	YES	worker	major	Red	PRE	3	2.2475
20	xylan	endo_beta_1,4_xylanase	Hemicellulose,_Xylan	YES	YES	worker	major	Red	PRE	4	0
20	galactan	endo_beta_1,4,_galactanase	Galactan	YES	YES	worker	major	Red	PRE	5	0
20	curdlan	endo_beta_1,3,_glucanase	beta_glucan	NO	YES	worker	major	Red	PRE	6	0.453
20	amylose	alpha_amylase	pectin	YES	NO	worker	major	Red	PRE	7	2.827
20	arabinan	endo_alpha_1,5_L_arabinase	Hemicellulose	YES	NO	worker	major	Red	PRE	8	0
20	arabinoxylan	endo_beta_1,4_xylanase	Hemicellulose	YES	NO	worker	major	Red	PRE	9	0
20	galactomannan	endo_beta_1,4_D_mannase	Mannan	YES	YES	worker	major	Red	PRE	10	0
20	HE_cellulose	endo_cellulose	Cellulose	YES	NO	worker	major	Red	PRE	11	3.103
20	xyloglucan	endo_beta_1,4_xyloglucanase	Hemicellulose	YES	NO	worker	major	Red	PRE	12	0
21	casein	endoprotease	protein	YES	YES	worker	major	Red	PRE	1	2.477
21	barley_beta_glucan	endo_beta_1,3_glucananse,_endo_beta_1,4_glucanase	cellulose,_beta_glucan	YES	YES	worker	major	Red	PRE	2	5.151
21	collagen	endoprotease	protein	YES	YES	worker	major	Red	PRE	3	1.7675
21	xylan	endo_beta_1,4_xylanase	Hemicellulose,_Xylan	YES	YES	worker	major	Red	PRE	4	0
21	galactan	endo_beta_1,4,_galactanase	Galactan	YES	YES	worker	major	Red	PRE	5	0
21	curdlan	endo_beta_1,3,_glucanase	beta_glucan	NO	YES	worker	major	Red	PRE	6	0.399
21	amylose	alpha_amylase	pectin	YES	NO	worker	major	Red	PRE	7	2.883
21	arabinan	endo_alpha_1,5_L_arabinase	Hemicellulose	YES	NO	worker	major	Red	PRE	8	0
21	arabinoxylan	endo_beta_1,4_xylanase	Hemicellulose	YES	NO	worker	major	Red	PRE	9	0
21	galactomannan	endo_beta_1,4_D_mannase	Mannan	YES	YES	worker	major	Red	PRE	10	0
21	HE_cellulose	endo_cellulose	Cellulose	YES	NO	worker	major	Red	PRE	11	2.477
21	xyloglucan	endo_beta_1,4_xyloglucanase	Hemicellulose	YES	NO	worker	major	Red	PRE	12	0
23	casein	endoprotease	protein	YES	YES	worker	major	Green	POST	1	2.8993
23	barley_beta_glucan	endo_beta_1,3_glucananse,_endo_beta_1,4_glucanase	cellulose,_beta_glucan	YES	YES	worker	major	Green	POST	2	4.4663
23	collagen	endoprotease	protein	YES	YES	worker	major	Green	POST	3	2.8363
23	xylan	endo_beta_1,4_xylanase	Hemicellulose,_Xylan	YES	YES	worker	major	Green	POST	4	3.9687
23	galactan	endo_beta_1,4,_galactanase	Galactan	YES	YES	worker	major	Green	POST	5	2.0853
23	curdlan	endo_beta_1,3,_glucanase	beta_glucan	NO	YES	worker	major	Green	POST	6	0
23	amylose	alpha_amylase	pectin	YES	NO	worker	major	Green	POST	7	1.612
23	arabinan	endo_alpha_1,5_L_arabinase	Hemicellulose	YES	NO	worker	major	Green	POST	8	1.7453
23	arabinoxylan	endo_beta_1,4_xylanase	Hemicellulose	YES	NO	worker	major	Green	POST	9	3.883
23	galactomannan	endo_beta_1,4_D_mannase	Mannan	YES	YES	worker	major	Green	POST	10	1.0323
23	HE_cellulose	endo_cellulose	Cellulose	YES	NO	worker	major	Green	POST	11	3.3773
23	xyloglucan	endo_beta_1,4_xyloglucanase	Hemicellulose	YES	NO	worker	major	Green	POST	12	1.037
24	casein	endoprotease	protein	YES	YES	worker	major	Green	POST	1	2.4893
24	barley_beta_glucan	endo_beta_1,3_glucananse,_endo_beta_1,4_glucanase	cellulose,_beta_glucan	YES	YES	worker	major	Green	POST	2	4.2777
24	collagen	endoprotease	protein	YES	YES	worker	major	Green	POST	3	2.321
24	xylan	endo_beta_1,4_xylanase	Hemicellulose,_Xylan	YES	YES	worker	major	Green	POST	4	3.8067
24	galactan	endo_beta_1,4,_galactanase	Galactan	YES	YES	worker	major	Green	POST	5	1.9387
24	curdlan	endo_beta_1,3,_glucanase	beta_glucan	NO	YES	worker	major	Green	POST	6	0
24	amylose	alpha_amylase	pectin	YES	NO	worker	major	Green	POST	7	1.7443
24	arabinan	endo_alpha_1,5_L_arabinase	Hemicellulose	YES	NO	worker	major	Green	POST	8	1.647
24	arabinoxylan	endo_beta_1,4_xylanase	Hemicellulose	YES	NO	worker	major	Green	POST	9	3.266
24	galactomannan	endo_beta_1,4_D_mannase	Mannan	YES	YES	worker	major	Green	POST	10	0.9557
24	HE_cellulose	endo_cellulose	Cellulose	YES	NO	worker	major	Green	POST	11	2.791
24	xyloglucan	endo_beta_1,4_xyloglucanase	Hemicellulose	YES	NO	worker	major	Green	POST	12	0.9773
25	casein	endoprotease	protein	YES	YES	worker	major	Green	POST	1	2.4433
25	barley_beta_glucan	endo_beta_1,3_glucananse,_endo_beta_1,4_glucanase	cellulose,_beta_glucan	YES	YES	worker	major	Green	POST	2	4.2617
25	collagen	endoprotease	protein	YES	YES	worker	major	Green	POST	3	2.84
25	xylan	endo_beta_1,4_xylanase	Hemicellulose,_Xylan	YES	YES	worker	major	Green	POST	4	3.8883
25	galactan	endo_beta_1,4,_galactanase	Galactan	YES	YES	worker	major	Green	POST	5	2.0597
25	curdlan	endo_beta_1,3,_glucanase	beta_glucan	NO	YES	worker	major	Green	POST	6	0
25	amylose	alpha_amylase	pectin	YES	NO	worker	major	Green	POST	7	1.5903
25	arabinan	endo_alpha_1,5_L_arabinase	Hemicellulose	YES	NO	worker	major	Green	POST	8	1.346
25	arabinoxylan	endo_beta_1,4_xylanase	Hemicellulose	YES	NO	worker	major	Green	POST	9	3.1817
25	galactomannan	endo_beta_1,4_D_mannase	Mannan	YES	YES	worker	major	Green	POST	10	0.8307
25	HE_cellulose	endo_cellulose	Cellulose	YES	NO	worker	major	Green	POST	11	2.969
25	xyloglucan	endo_beta_1,4_xyloglucanase	Hemicellulose	YES	NO	worker	major	Green	POST	12	0.8697
27	casein	endoprotease	protein	YES	YES	worker	major	Yellow	PRE	1	2.1275
27	barley_beta_glucan	endo_beta_1,3_glucananse,_endo_beta_1,4_glucanase	cellulose,_beta_glucan	YES	YES	worker	major	Yellow	PRE	2	4.82
27	collagen	endoprotease	protein	YES	YES	worker	major	Yellow	PRE	3	2.0735
27	xylan	endo_beta_1,4_xylanase	Hemicellulose,_Xylan	YES	YES	worker	major	Yellow	PRE	4	0
27	galactan	endo_beta_1,4,_galactanase	Galactan	YES	YES	worker	major	Yellow	PRE	5	0
27	curdlan	endo_beta_1,3,_glucanase	beta_glucan	NO	YES	worker	major	Yellow	PRE	6	0.374
27	amylose	alpha_amylase	pectin	YES	NO	worker	major	Yellow	PRE	7	2.662
27	arabinan	endo_alpha_1,5_L_arabinase	Hemicellulose	YES	NO	worker	major	Yellow	PRE	8	0
27	arabinoxylan	endo_beta_1,4_xylanase	Hemicellulose	YES	NO	worker	major	Yellow	PRE	9	0
27	galactomannan	endo_beta_1,4_D_mannase	Mannan	YES	YES	worker	major	Yellow	PRE	10	0
27	HE_cellulose	endo_cellulose	Cellulose	YES	NO	worker	major	Yellow	PRE	11	2.8755
27	xyloglucan	endo_beta_1,4_xyloglucanase	Hemicellulose	YES	NO	worker	major	Yellow	PRE	12	0
28	casein	endoprotease	protein	YES	YES	worker	major	Yellow	PRE	1	2.2775
28	barley_beta_glucan	endo_beta_1,3_glucananse,_endo_beta_1,4_glucanase	cellulose,_beta_glucan	YES	YES	worker	major	Yellow	PRE	2	5.0545
28	collagen	endoprotease	protein	YES	YES	worker	major	Yellow	PRE	3	2.127
28	xylan	endo_beta_1,4_xylanase	Hemicellulose,_Xylan	YES	YES	worker	major	Yellow	PRE	4	0
28	galactan	endo_beta_1,4,_galactanase	Galactan	YES	YES	worker	major	Yellow	PRE	5	0
28	curdlan	endo_beta_1,3,_glucanase	beta_glucan	NO	YES	worker	major	Yellow	PRE	6	0.3055
28	amylose	alpha_amylase	pectin	YES	NO	worker	major	Yellow	PRE	7	3.0565
28	arabinan	endo_alpha_1,5_L_arabinase	Hemicellulose	YES	NO	worker	major	Yellow	PRE	8	0
28	arabinoxylan	endo_beta_1,4_xylanase	Hemicellulose	YES	NO	worker	major	Yellow	PRE	9	0
28	galactomannan	endo_beta_1,4_D_mannase	Mannan	YES	YES	worker	major	Yellow	PRE	10	0
28	HE_cellulose	endo_cellulose	Cellulose	YES	NO	worker	major	Yellow	PRE	11	3.4275
28	xyloglucan	endo_beta_1,4_xyloglucanase	Hemicellulose	YES	NO	worker	major	Yellow	PRE	12	0
29	casein	endoprotease	protein	YES	YES	worker	major	Yellow	PRE	1	2.065
29	barley_beta_glucan	endo_beta_1,3_glucananse,_endo_beta_1,4_glucanase	cellulose,_beta_glucan	YES	YES	worker	major	Yellow	PRE	2	5.506
29	collagen	endoprotease	protein	YES	YES	worker	major	Yellow	PRE	3	1.972
29	xylan	endo_beta_1,4_xylanase	Hemicellulose,_Xylan	YES	YES	worker	major	Yellow	PRE	4	0
29	galactan	endo_beta_1,4,_galactanase	Galactan	YES	YES	worker	major	Yellow	PRE	5	0
29	curdlan	endo_beta_1,3,_glucanase	beta_glucan	NO	YES	worker	major	Yellow	PRE	6	0.333
29	amylose	alpha_amylase	pectin	YES	NO	worker	major	Yellow	PRE	7	2.623
29	arabinan	endo_alpha_1,5_L_arabinase	Hemicellulose	YES	NO	worker	major	Yellow	PRE	8	0
29	arabinoxylan	endo_beta_1,4_xylanase	Hemicellulose	YES	NO	worker	major	Yellow	PRE	9	0
29	galactomannan	endo_beta_1,4_D_mannase	Mannan	YES	YES	worker	major	Yellow	PRE	10	0
29	HE_cellulose	endo_cellulose	Cellulose	YES	NO	worker	major	Yellow	PRE	11	3.077
29	xyloglucan	endo_beta_1,4_xyloglucanase	Hemicellulose	YES	NO	worker	major	Yellow	PRE	12	0
30	casein	endoprotease	protein	YES	YES	worker	major	Green	PRE	1	1.98
30	barley_beta_glucan	endo_beta_1,3_glucananse,_endo_beta_1,4_glucanase	cellulose,_beta_glucan	YES	YES	worker	major	Green	PRE	2	4.8105
30	collagen	endoprotease	protein	YES	YES	worker	major	Green	PRE	3	1.9225
30	xylan	endo_beta_1,4_xylanase	Hemicellulose,_Xylan	YES	YES	worker	major	Green	PRE	4	0
30	galactan	endo_beta_1,4,_galactanase	Galactan	YES	YES	worker	major	Green	PRE	5	0
30	curdlan	endo_beta_1,3,_glucanase	beta_glucan	NO	YES	worker	major	Green	PRE	6	0.3015
30	amylose	alpha_amylase	pectin	YES	NO	worker	major	Green	PRE	7	2.758
30	arabinan	endo_alpha_1,5_L_arabinase	Hemicellulose	YES	NO	worker	major	Green	PRE	8	0
30	arabinoxylan	endo_beta_1,4_xylanase	Hemicellulose	YES	NO	worker	major	Green	PRE	9	0
30	galactomannan	endo_beta_1,4_D_mannase	Mannan	YES	YES	worker	major	Green	PRE	10	0
30	HE_cellulose	endo_cellulose	Cellulose	YES	NO	worker	major	Green	PRE	11	3.2135
30	xyloglucan	endo_beta_1,4_xyloglucanase	Hemicellulose	YES	NO	worker	major	Green	PRE	12	0
31	casein	endoprotease	protein	YES	YES	worker	major	Green	PRE	1	1.835
31	barley_beta_glucan	endo_beta_1,3_glucananse,_endo_beta_1,4_glucanase	cellulose,_beta_glucan	YES	YES	worker	major	Green	PRE	2	4.909
31	collagen	endoprotease	protein	YES	YES	worker	major	Green	PRE	3	2.056
31	xylan	endo_beta_1,4_xylanase	Hemicellulose,_Xylan	YES	YES	worker	major	Green	PRE	4	0
31	galactan	endo_beta_1,4,_galactanase	Galactan	YES	YES	worker	major	Green	PRE	5	0
31	curdlan	endo_beta_1,3,_glucanase	beta_glucan	NO	YES	worker	major	Green	PRE	6	0.366
31	amylose	alpha_amylase	pectin	YES	NO	worker	major	Green	PRE	7	2.856
31	arabinan	endo_alpha_1,5_L_arabinase	Hemicellulose	YES	NO	worker	major	Green	PRE	8	0
31	arabinoxylan	endo_beta_1,4_xylanase	Hemicellulose	YES	NO	worker	major	Green	PRE	9	0
31	galactomannan	endo_beta_1,4_D_mannase	Mannan	YES	YES	worker	major	Green	PRE	10	0
31	HE_cellulose	endo_cellulose	Cellulose	YES	NO	worker	major	Green	PRE	11	3.395
31	xyloglucan	endo_beta_1,4_xyloglucanase	Hemicellulose	YES	NO	worker	major	Green	PRE	12	0
32	casein	endoprotease	protein	YES	YES	worker	major	Green	PRE	1	2.135
32	barley_beta_glucan	endo_beta_1,3_glucananse,_endo_beta_1,4_glucanase	cellulose,_beta_glucan	YES	YES	worker	major	Green	PRE	2	5.058
32	collagen	endoprotease	protein	YES	YES	worker	major	Green	PRE	3	2.274
32	xylan	endo_beta_1,4_xylanase	Hemicellulose,_Xylan	YES	YES	worker	major	Green	PRE	4	0
32	galactan	endo_beta_1,4,_galactanase	Galactan	YES	YES	worker	major	Green	PRE	5	0
32	curdlan	endo_beta_1,3,_glucanase	beta_glucan	NO	YES	worker	major	Green	PRE	6	0.529
32	amylose	alpha_amylase	pectin	YES	NO	worker	major	Green	PRE	7	2.293
32	arabinan	endo_alpha_1,5_L_arabinase	Hemicellulose	YES	NO	worker	major	Green	PRE	8	0
32	arabinoxylan	endo_beta_1,4_xylanase	Hemicellulose	YES	NO	worker	major	Green	PRE	9	0
32	galactomannan	endo_beta_1,4_D_mannase	Mannan	YES	YES	worker	major	Green	PRE	10	0
32	HE_cellulose	endo_cellulose	Cellulose	YES	NO	worker	major	Green	PRE	11	3.161
32	xyloglucan	endo_beta_1,4_xyloglucanase	Hemicellulose	YES	NO	worker	major	Green	PRE	12	0
33	casein	endoprotease	protein	YES	YES	worker	major	Blue	PRE	1	1.898
33	barley_beta_glucan	endo_beta_1,3_glucananse,_endo_beta_1,4_glucanase	cellulose,_beta_glucan	YES	YES	worker	major	Blue	PRE	2	4.636
33	collagen	endoprotease	protein	YES	YES	worker	major	Blue	PRE	3	2.197
33	xylan	endo_beta_1,4_xylanase	Hemicellulose,_Xylan	YES	YES	worker	major	Blue	PRE	4	0
33	galactan	endo_beta_1,4,_galactanase	Galactan	YES	YES	worker	major	Blue	PRE	5	0
33	curdlan	endo_beta_1,3,_glucanase	beta_glucan	NO	YES	worker	major	Blue	PRE	6	0.332
33	amylose	alpha_amylase	pectin	YES	NO	worker	major	Blue	PRE	7	2.507
33	arabinan	endo_alpha_1,5_L_arabinase	Hemicellulose	YES	NO	worker	major	Blue	PRE	8	0
33	arabinoxylan	endo_beta_1,4_xylanase	Hemicellulose	YES	NO	worker	major	Blue	PRE	9	0
33	galactomannan	endo_beta_1,4_D_mannase	Mannan	YES	YES	worker	major	Blue	PRE	10	0
33	HE_cellulose	endo_cellulose	Cellulose	YES	NO	worker	major	Blue	PRE	11	2.671
33	xyloglucan	endo_beta_1,4_xyloglucanase	Hemicellulose	YES	NO	worker	major	Blue	PRE	12	0
34	casein	endoprotease	protein	YES	YES	worker	major	Blue	PRE	1	2.0895
34	barley_beta_glucan	endo_beta_1,3_glucananse,_endo_beta_1,4_glucanase	cellulose,_beta_glucan	YES	YES	worker	major	Blue	PRE	2	5.1015
34	collagen	endoprotease	protein	YES	YES	worker	major	Blue	PRE	3	2.161
34	xylan	endo_beta_1,4_xylanase	Hemicellulose,_Xylan	YES	YES	worker	major	Blue	PRE	4	0
34	galactan	endo_beta_1,4,_galactanase	Galactan	YES	YES	worker	major	Blue	PRE	5	0
34	curdlan	endo_beta_1,3,_glucanase	beta_glucan	NO	YES	worker	major	Blue	PRE	6	0.567
34	amylose	alpha_amylase	pectin	YES	NO	worker	major	Blue	PRE	7	2.817
34	arabinan	endo_alpha_1,5_L_arabinase	Hemicellulose	YES	NO	worker	major	Blue	PRE	8	0
34	arabinoxylan	endo_beta_1,4_xylanase	Hemicellulose	YES	NO	worker	major	Blue	PRE	9	0
34	galactomannan	endo_beta_1,4_D_mannase	Mannan	YES	YES	worker	major	Blue	PRE	10	0
34	HE_cellulose	endo_cellulose	Cellulose	YES	NO	worker	major	Blue	PRE	11	3.0915
34	xyloglucan	endo_beta_1,4_xyloglucanase	Hemicellulose	YES	NO	worker	major	Blue	PRE	12	0
35	casein	endoprotease	protein	YES	YES	worker	major	Blue	PRE	1	2.1325
35	barley_beta_glucan	endo_beta_1,3_glucananse,_endo_beta_1,4_glucanase	cellulose,_beta_glucan	YES	YES	worker	major	Blue	PRE	2	4.519
35	collagen	endoprotease	protein	YES	YES	worker	major	Blue	PRE	3	2.0525
35	xylan	endo_beta_1,4_xylanase	Hemicellulose,_Xylan	YES	YES	worker	major	Blue	PRE	4	0
35	galactan	endo_beta_1,4,_galactanase	Galactan	YES	YES	worker	major	Blue	PRE	5	0
35	curdlan	endo_beta_1,3,_glucanase	beta_glucan	NO	YES	worker	major	Blue	PRE	6	1.9245
35	amylose	alpha_amylase	pectin	YES	NO	worker	major	Blue	PRE	7	2.5065
35	arabinan	endo_alpha_1,5_L_arabinase	Hemicellulose	YES	NO	worker	major	Blue	PRE	8	0
35	arabinoxylan	endo_beta_1,4_xylanase	Hemicellulose	YES	NO	worker	major	Blue	PRE	9	0
35	galactomannan	endo_beta_1,4_D_mannase	Mannan	YES	YES	worker	major	Blue	PRE	10	0
35	HE_cellulose	endo_cellulose	Cellulose	YES	NO	worker	major	Blue	PRE	11	2.742
35	xyloglucan	endo_beta_1,4_xyloglucanase	Hemicellulose	YES	NO	worker	major	Blue	PRE	12	0
36	casein	endoprotease	protein	YES	YES	worker	major	Red	POST	1	3.343
36	barley_beta_glucan	endo_beta_1,3_glucananse,_endo_beta_1,4_glucanase	cellulose,_beta_glucan	YES	YES	worker	major	Red	POST	2	3.957
36	collagen	endoprotease	protein	YES	YES	worker	major	Red	POST	3	2.933
36	xylan	endo_beta_1,4_xylanase	Hemicellulose,_Xylan	YES	YES	worker	major	Red	POST	4	3.1265
36	galactan	endo_beta_1,4,_galactanase	Galactan	YES	YES	worker	major	Red	POST	5	1.706
36	curdlan	endo_beta_1,3,_glucanase	beta_glucan	NO	YES	worker	major	Red	POST	6	0
36	amylose	alpha_amylase	pectin	YES	NO	worker	major	Red	POST	7	1.198
36	arabinan	endo_alpha_1,5_L_arabinase	Hemicellulose	YES	NO	worker	major	Red	POST	8	1.2327
36	arabinoxylan	endo_beta_1,4_xylanase	Hemicellulose	YES	NO	worker	major	Red	POST	9	3.0608
36	galactomannan	endo_beta_1,4_D_mannase	Mannan	YES	YES	worker	major	Red	POST	10	0.99
36	HE_cellulose	endo_cellulose	Cellulose	YES	NO	worker	major	Red	POST	11	2.642
36	xyloglucan	endo_beta_1,4_xyloglucanase	Hemicellulose	YES	NO	worker	major	Red	POST	12	1.1875
37	casein	endoprotease	protein	YES	YES	worker	major	Red	POST	1	2.963
37	barley_beta_glucan	endo_beta_1,3_glucananse,_endo_beta_1,4_glucanase	cellulose,_beta_glucan	YES	YES	worker	major	Red	POST	2	4.01
37	collagen	endoprotease	protein	YES	YES	worker	major	Red	POST	3	2.9445
37	xylan	endo_beta_1,4_xylanase	Hemicellulose,_Xylan	YES	YES	worker	major	Red	POST	4	3.412
37	galactan	endo_beta_1,4,_galactanase	Galactan	YES	YES	worker	major	Red	POST	5	1.8045
37	curdlan	endo_beta_1,3,_glucanase	beta_glucan	NO	YES	worker	major	Red	POST	6	0
37	amylose	alpha_amylase	pectin	YES	NO	worker	major	Red	POST	7	1.42
37	arabinan	endo_alpha_1,5_L_arabinase	Hemicellulose	YES	NO	worker	major	Red	POST	8	1.4767
37	arabinoxylan	endo_beta_1,4_xylanase	Hemicellulose	YES	NO	worker	major	Red	POST	9	2.7189
37	galactomannan	endo_beta_1,4_D_mannase	Mannan	YES	YES	worker	major	Red	POST	10	0.8685
37	HE_cellulose	endo_cellulose	Cellulose	YES	NO	worker	major	Red	POST	11	2.84
37	xyloglucan	endo_beta_1,4_xyloglucanase	Hemicellulose	YES	NO	worker	major	Red	POST	12	1.226
38	casein	endoprotease	protein	YES	YES	worker	major	Red	POST	1	2.9625
38	barley_beta_glucan	endo_beta_1,3_glucananse,_endo_beta_1,4_glucanase	cellulose,_beta_glucan	YES	YES	worker	major	Red	POST	2	3.9045
38	collagen	endoprotease	protein	YES	YES	worker	major	Red	POST	3	2.9535
38	xylan	endo_beta_1,4_xylanase	Hemicellulose,_Xylan	YES	YES	worker	major	Red	POST	4	3.3725
38	galactan	endo_beta_1,4,_galactanase	Galactan	YES	YES	worker	major	Red	POST	5	1.734
38	curdlan	endo_beta_1,3,_glucanase	beta_glucan	NO	YES	worker	major	Red	POST	6	0
38	amylose	alpha_amylase	pectin	YES	NO	worker	major	Red	POST	7	1.3025
38	arabinan	endo_alpha_1,5_L_arabinase	Hemicellulose	YES	NO	worker	major	Red	POST	8	1.4685
38	arabinoxylan	endo_beta_1,4_xylanase	Hemicellulose	YES	NO	worker	major	Red	POST	9	2.6612
38	galactomannan	endo_beta_1,4_D_mannase	Mannan	YES	YES	worker	major	Red	POST	10	0.9625
38	HE_cellulose	endo_cellulose	Cellulose	YES	NO	worker	major	Red	POST	11	2.9135
38	xyloglucan	endo_beta_1,4_xyloglucanase	Hemicellulose	YES	NO	worker	major	Red	POST	12	1.283
39	casein	endoprotease	protein	YES	YES	worker	major	Yellow	POST	1	2.9065
39	barley_beta_glucan	endo_beta_1,3_glucananse,_endo_beta_1,4_glucanase	cellulose,_beta_glucan	YES	YES	worker	major	Yellow	POST	2	3.957
39	collagen	endoprotease	protein	YES	YES	worker	major	Yellow	POST	3	2.8515
39	xylan	endo_beta_1,4_xylanase	Hemicellulose,_Xylan	YES	YES	worker	major	Yellow	POST	4	2.7745
39	galactan	endo_beta_1,4,_galactanase	Galactan	YES	YES	worker	major	Yellow	POST	5	1.9885
39	curdlan	endo_beta_1,3,_glucanase	beta_glucan	NO	YES	worker	major	Yellow	POST	6	0
39	amylose	alpha_amylase	pectin	YES	NO	worker	major	Yellow	POST	7	1.3035
39	arabinan	endo_alpha_1,5_L_arabinase	Hemicellulose	YES	NO	worker	major	Yellow	POST	8	1.1448
39	arabinoxylan	endo_beta_1,4_xylanase	Hemicellulose	YES	NO	worker	major	Yellow	POST	9	2.7266
39	galactomannan	endo_beta_1,4_D_mannase	Mannan	YES	YES	worker	major	Yellow	POST	10	0.888
39	HE_cellulose	endo_cellulose	Cellulose	YES	NO	worker	major	Yellow	POST	11	2.819
39	xyloglucan	endo_beta_1,4_xyloglucanase	Hemicellulose	YES	NO	worker	major	Yellow	POST	12	0.9145
40	casein	endoprotease	protein	YES	YES	worker	major	Yellow	POST	1	3.3105
40	barley_beta_glucan	endo_beta_1,3_glucananse,_endo_beta_1,4_glucanase	cellulose,_beta_glucan	YES	YES	worker	major	Yellow	POST	2	3.852
40	collagen	endoprotease	protein	YES	YES	worker	major	Yellow	POST	3	3.1965
40	xylan	endo_beta_1,4_xylanase	Hemicellulose,_Xylan	YES	YES	worker	major	Yellow	POST	4	3.924
40	galactan	endo_beta_1,4,_galactanase	Galactan	YES	YES	worker	major	Yellow	POST	5	1.5485
40	curdlan	endo_beta_1,3,_glucanase	beta_glucan	NO	YES	worker	major	Yellow	POST	6	0
40	amylose	alpha_amylase	pectin	YES	NO	worker	major	Yellow	POST	7	1.427
40	arabinan	endo_alpha_1,5_L_arabinase	Hemicellulose	YES	NO	worker	major	Yellow	POST	8	1.2392
40	arabinoxylan	endo_beta_1,4_xylanase	Hemicellulose	YES	NO	worker	major	Yellow	POST	9	3.2168
40	galactomannan	endo_beta_1,4_D_mannase	Mannan	YES	YES	worker	major	Yellow	POST	10	1.1035
40	HE_cellulose	endo_cellulose	Cellulose	YES	NO	worker	major	Yellow	POST	11	2.728
40	xyloglucan	endo_beta_1,4_xyloglucanase	Hemicellulose	YES	NO	worker	major	Yellow	POST	12	0.9515
41	casein	endoprotease	protein	YES	YES	worker	major	Yellow	POST	1	3.0195
41	barley_beta_glucan	endo_beta_1,3_glucananse,_endo_beta_1,4_glucanase	cellulose,_beta_glucan	YES	YES	worker	major	Yellow	POST	2	4.0525
41	collagen	endoprotease	protein	YES	YES	worker	major	Yellow	POST	3	3.198
41	xylan	endo_beta_1,4_xylanase	Hemicellulose,_Xylan	YES	YES	worker	major	Yellow	POST	4	3.1955
41	galactan	endo_beta_1,4,_galactanase	Galactan	YES	YES	worker	major	Yellow	POST	5	1.628
41	curdlan	endo_beta_1,3,_glucanase	beta_glucan	NO	YES	worker	major	Yellow	POST	6	0
41	amylose	alpha_amylase	pectin	YES	NO	worker	major	Yellow	POST	7	1.4315
41	arabinan	endo_alpha_1,5_L_arabinase	Hemicellulose	YES	NO	worker	major	Yellow	POST	8	1.4007
41	arabinoxylan	endo_beta_1,4_xylanase	Hemicellulose	YES	NO	worker	major	Yellow	POST	9	3.147
41	galactomannan	endo_beta_1,4_D_mannase	Mannan	YES	YES	worker	major	Yellow	POST	10	1.078
41	HE_cellulose	endo_cellulose	Cellulose	YES	NO	worker	major	Yellow	POST	11	2.7935
41	xyloglucan	endo_beta_1,4_xyloglucanase	Hemicellulose	YES	NO	worker	major	Yellow	POST	12	1.3095
42	casein	endoprotease	protein	YES	YES	worker	major	Blue	POST	1	2.989
42	barley_beta_glucan	endo_beta_1,3_glucananse,_endo_beta_1,4_glucanase	cellulose,_beta_glucan	YES	YES	worker	major	Blue	POST	2	4.2425
42	collagen	endoprotease	protein	YES	YES	worker	major	Blue	POST	3	3.038
42	xylan	endo_beta_1,4_xylanase	Hemicellulose,_Xylan	YES	YES	worker	major	Blue	POST	4	3.1685
42	galactan	endo_beta_1,4,_galactanase	Galactan	YES	YES	worker	major	Blue	POST	5	1.672
42	curdlan	endo_beta_1,3,_glucanase	beta_glucan	NO	YES	worker	major	Blue	POST	6	0
42	amylose	alpha_amylase	pectin	YES	NO	worker	major	Blue	POST	7	1.6395
42	arabinan	endo_alpha_1,5_L_arabinase	Hemicellulose	YES	NO	worker	major	Blue	POST	8	1.2476
42	arabinoxylan	endo_beta_1,4_xylanase	Hemicellulose	YES	NO	worker	major	Blue	POST	9	3.3261
42	galactomannan	endo_beta_1,4_D_mannase	Mannan	YES	YES	worker	major	Blue	POST	10	1.0495
42	HE_cellulose	endo_cellulose	Cellulose	YES	NO	worker	major	Blue	POST	11	2.803
42	xyloglucan	endo_beta_1,4_xyloglucanase	Hemicellulose	YES	NO	worker	major	Blue	POST	12	1.0405
43	casein	endoprotease	protein	YES	YES	worker	major	Blue	POST	1	3.1515
43	barley_beta_glucan	endo_beta_1,3_glucananse,_endo_beta_1,4_glucanase	cellulose,_beta_glucan	YES	YES	worker	major	Blue	POST	2	4.2335
43	collagen	endoprotease	protein	YES	YES	worker	major	Blue	POST	3	3.293
43	xylan	endo_beta_1,4_xylanase	Hemicellulose,_Xylan	YES	YES	worker	major	Blue	POST	4	3.584
43	galactan	endo_beta_1,4,_galactanase	Galactan	YES	YES	worker	major	Blue	POST	5	1.6745
43	curdlan	endo_beta_1,3,_glucanase	beta_glucan	NO	YES	worker	major	Blue	POST	6	0
43	amylose	alpha_amylase	pectin	YES	NO	worker	major	Blue	POST	7	1.753
43	arabinan	endo_alpha_1,5_L_arabinase	Hemicellulose	YES	NO	worker	major	Blue	POST	8	1.3948
43	arabinoxylan	endo_beta_1,4_xylanase	Hemicellulose	YES	NO	worker	major	Blue	POST	9	3.5472
43	galactomannan	endo_beta_1,4_D_mannase	Mannan	YES	YES	worker	major	Blue	POST	10	1.0995
43	HE_cellulose	endo_cellulose	Cellulose	YES	NO	worker	major	Blue	POST	11	2.9595
43	xyloglucan	endo_beta_1,4_xyloglucanase	Hemicellulose	YES	NO	worker	major	Blue	POST	12	0.9615
44	casein	endoprotease	protein	YES	YES	worker	major	Blue	POST	1	2.9035
44	barley_beta_glucan	endo_beta_1,3_glucananse,_endo_beta_1,4_glucanase	cellulose,_beta_glucan	YES	YES	worker	major	Blue	POST	2	4.083
44	collagen	endoprotease	protein	YES	YES	worker	major	Blue	POST	3	3.0045
44	xylan	endo_beta_1,4_xylanase	Hemicellulose,_Xylan	YES	YES	worker	major	Blue	POST	4	3.924
44	galactan	endo_beta_1,4,_galactanase	Galactan	YES	YES	worker	major	Blue	POST	5	1.6595
44	curdlan	endo_beta_1,3,_glucanase	beta_glucan	NO	YES	worker	major	Blue	POST	6	0
44	amylose	alpha_amylase	pectin	YES	NO	worker	major	Blue	POST	7	1.4335
44	arabinan	endo_alpha_1,5_L_arabinase	Hemicellulose	YES	NO	worker	major	Blue	POST	8	1.5038
44	arabinoxylan	endo_beta_1,4_xylanase	Hemicellulose	YES	NO	worker	major	Blue	POST	9	3.2238
44	galactomannan	endo_beta_1,4_D_mannase	Mannan	YES	YES	worker	major	Blue	POST	10	1.182
44	HE_cellulose	endo_cellulose	Cellulose	YES	NO	worker	major	Blue	POST	11	3.0155
44	xyloglucan	endo_beta_1,4_xyloglucanase	Hemicellulose	YES	NO	worker	major	Blue	POST	12	1.0535
45	casein	endoprotease	protein	YES	YES	soldier	minor	Yellow	POST	1	2.02
45	barley_beta_glucan	endo_beta_1,3_glucananse,_endo_beta_1,4_glucanase	cellulose,_beta_glucan	YES	YES	soldier	minor	Yellow	POST	2	3.68
45	collagen	endoprotease	protein	YES	YES	soldier	minor	Yellow	POST	3	1.767
45	xylan	endo_beta_1,4_xylanase	Hemicellulose,_Xylan	YES	YES	soldier	minor	Yellow	POST	4	3.682
45	galactan	endo_beta_1,4,_galactanase	Galactan	YES	YES	soldier	minor	Yellow	POST	5	1.468
45	curdlan	endo_beta_1,3,_glucanase	beta_glucan	NO	YES	soldier	minor	Yellow	POST	6	0
45	amylose	alpha_amylase	pectin	YES	NO	soldier	minor	Yellow	POST	7	1.034
45	arabinan	endo_alpha_1,5_L_arabinase	Hemicellulose	YES	NO	soldier	minor	Yellow	POST	8	0.966
45	arabinoxylan	endo_beta_1,4_xylanase	Hemicellulose	YES	NO	soldier	minor	Yellow	POST	9	3.4249
45	galactomannan	endo_beta_1,4_D_mannase	Mannan	YES	YES	soldier	minor	Yellow	POST	10	0.595
45	HE_cellulose	endo_cellulose	Cellulose	YES	NO	soldier	minor	Yellow	POST	11	2.316
45	xyloglucan	endo_beta_1,4_xyloglucanase	Hemicellulose	YES	NO	soldier	minor	Yellow	POST	12	0.635
46	casein	endoprotease	protein	YES	YES	soldier	minor	Blue	POST	1	1.885
46	barley_beta_glucan	endo_beta_1,3_glucananse,_endo_beta_1,4_glucanase	cellulose,_beta_glucan	YES	YES	soldier	minor	Blue	POST	2	3.692
46	collagen	endoprotease	protein	YES	YES	soldier	minor	Blue	POST	3	2.016
46	xylan	endo_beta_1,4_xylanase	Hemicellulose,_Xylan	YES	YES	soldier	minor	Blue	POST	4	3.702
46	galactan	endo_beta_1,4,_galactanase	Galactan	YES	YES	soldier	minor	Blue	POST	5	1.37
46	curdlan	endo_beta_1,3,_glucanase	beta_glucan	NO	YES	soldier	minor	Blue	POST	6	0
46	amylose	alpha_amylase	pectin	YES	NO	soldier	minor	Blue	POST	7	0.934
46	arabinan	endo_alpha_1,5_L_arabinase	Hemicellulose	YES	NO	soldier	minor	Blue	POST	8	0.9024
46	arabinoxylan	endo_beta_1,4_xylanase	Hemicellulose	YES	NO	soldier	minor	Blue	POST	9	2.5654
46	galactomannan	endo_beta_1,4_D_mannase	Mannan	YES	YES	soldier	minor	Blue	POST	10	0.489
46	HE_cellulose	endo_cellulose	Cellulose	YES	NO	soldier	minor	Blue	POST	11	2.301
46	xyloglucan	endo_beta_1,4_xyloglucanase	Hemicellulose	YES	NO	soldier	minor	Blue	POST	12	0.6
47	casein	endoprotease	protein	YES	YES	soldier	minor	Green	POST	1	1.98
47	barley_beta_glucan	endo_beta_1,3_glucananse,_endo_beta_1,4_glucanase	cellulose,_beta_glucan	YES	YES	soldier	minor	Green	POST	2	3.8
47	collagen	endoprotease	protein	YES	YES	soldier	minor	Green	POST	3	1.957
47	xylan	endo_beta_1,4_xylanase	Hemicellulose,_Xylan	YES	YES	soldier	minor	Green	POST	4	4.329
47	galactan	endo_beta_1,4,_galactanase	Galactan	YES	YES	soldier	minor	Green	POST	5	1.506
47	curdlan	endo_beta_1,3,_glucanase	beta_glucan	NO	YES	soldier	minor	Green	POST	6	0
47	amylose	alpha_amylase	pectin	YES	NO	soldier	minor	Green	POST	7	1.067
47	arabinan	endo_alpha_1,5_L_arabinase	Hemicellulose	YES	NO	soldier	minor	Green	POST	8	0.8719
47	arabinoxylan	endo_beta_1,4_xylanase	Hemicellulose	YES	NO	soldier	minor	Green	POST	9	3.7031
47	galactomannan	endo_beta_1,4_D_mannase	Mannan	YES	YES	soldier	minor	Green	POST	10	0.652
47	HE_cellulose	endo_cellulose	Cellulose	YES	NO	soldier	minor	Green	POST	11	2.528
47	xyloglucan	endo_beta_1,4_xyloglucanase	Hemicellulose	YES	NO	soldier	minor	Green	POST	12	0.447
48	casein	endoprotease	protein	YES	YES	soldier	minor	Blue_Green_Yellow	PRE	1	2.381
48	barley_beta_glucan	endo_beta_1,3_glucananse,_endo_beta_1,4_glucanase	cellulose,_beta_glucan	YES	YES	soldier	minor	Blue_Green_Yellow	PRE	2	4.012
48	collagen	endoprotease	protein	YES	YES	soldier	minor	Blue_Green_Yellow	PRE	3	2.666
48	xylan	endo_beta_1,4_xylanase	Hemicellulose,_Xylan	YES	YES	soldier	minor	Blue_Green_Yellow	PRE	4	1.204
48	galactan	endo_beta_1,4,_galactanase	Galactan	YES	YES	soldier	minor	Blue_Green_Yellow	PRE	5	0
48	curdlan	endo_beta_1,3,_glucanase	beta_glucan	NO	YES	soldier	minor	Blue_Green_Yellow	PRE	6	0.575
48	amylose	alpha_amylase	pectin	YES	NO	soldier	minor	Blue_Green_Yellow	PRE	7	3
48	arabinan	endo_alpha_1,5_L_arabinase	Hemicellulose	YES	NO	soldier	minor	Blue_Green_Yellow	PRE	8	0
48	arabinoxylan	endo_beta_1,4_xylanase	Hemicellulose	YES	NO	soldier	minor	Blue_Green_Yellow	PRE	9	0.8115
48	galactomannan	endo_beta_1,4_D_mannase	Mannan	YES	YES	soldier	minor	Blue_Green_Yellow	PRE	10	0
48	HE_cellulose	endo_cellulose	Cellulose	YES	NO	soldier	minor	Blue_Green_Yellow	PRE	11	2.679
48	xyloglucan	endo_beta_1,4_xyloglucanase	Hemicellulose	YES	NO	soldier	minor	Blue_Green_Yellow	PRE	12	0
