# Supplementary material for: Shaping the tripartite symbiosis: are termite microbiome functions directed by the environmentally acquired fungal cultivar?
Source: Anim Microbiome. 2024 Aug 6;6:44. doi: 10.1186/s42523-024-00332-5 (PMC11302087; doi:10.1186/s42523-024-00332-5)
Supplement: Supplementary file 10 — Supplementary Material 10: Table S10. Raw ddPCR data and metadata. Final unit used in analysis is 16 S rRNA copies per gut or 1 cm3 fungus comb sample. [file 42523_2024_332_MOESM10_ESM.xlsx]

## Sheet: ddPCR_metadata
Table S10. Raw ddPCR data and metadata. Final unit used in analysis is 16S rRNA copies per gut or per fungus comb sample
Sample	CopiesPer20uLWell	dilution	Number_Guts	Elution_volume	16S_per_GutFungusSample	Species	Cross	Colony	Timepoint	Number_workers	Number_soldiers	Number_larvae	Total_mature_termites	Fungus_weight	Caste	secondary_caste	Sample_Control
1	2600	100	5	50	2600000	Macrotermes	blue	B13	Pre	5	1	9	6	NA	worker	major	True_Sample
10	6140	100	5	50	6140000	Macrotermes	red	R1	Pre	24	4	29	28	NA	worker	major	True_Sample
101	36620	100	5	50	36620000	Macrotermes	Col3	NA	Field	NA	NA	NA	NA	NA	soldier	NA	True_Sample
102	82400	100	5	50	82400000	Macrotermes	Col4	NA	Field	NA	NA	NA	NA	NA	worker	major	True_Sample
103	62200	100	5	50	62200000	Macrotermes	Col4	NA	Field	NA	NA	NA	NA	NA	worker	major	True_Sample
104	77600	100	5	50	77600000	Macrotermes	Col4	NA	Field	NA	NA	NA	NA	NA	worker	major	True_Sample
105	6280	100	5	100	12560000	Macrotermes	Col4	NA	Field BT	NA	NA	NA	NA	NA	worker	major	True_Sample
106	61000	100	5	100	122000000	Macrotermes	Col4	NA	Field BT	NA	NA	NA	NA	NA	worker	major	True_Sample
107	12080	100	5	50	12080000	Macrotermes	Col4	NA	Field	NA	NA	NA	NA	NA	soldier	NA	True_Sample
108	100400	100	5	50	100400000	Macrotermes	Col 4	NA	Field	NA	NA	NA	NA	NA	worker	major	True_Sample
11	1680	100	5	50	1680000	Macrotermes	red	all	Pre	NA	NA	NA	NA	NA	soldier	soldier	True_Sample
119	308	1	NA	50	15400	Macrotermes	Col 4	NA	Field	NA	NA	NA	NA	NA	fungus	NA	True_Sample
12	7180	100	5	50	7180000	Macrotermes	yellow	Y18	Pre	17	1	11	18	NA	worker	major	True_Sample
120	478	1	NA	50	23900	Macrotermes	Col 4	NA	Field	NA	NA	NA	NA	NA	fungus	NA	True_Sample
121	252	1	NA	50	12600	Macrotermes	SA06	NA	Field	NA	NA	NA	NA	NA	fungus	NA	True_Sample
122	668	1	NA	50	33400	Macrotermes	Col 3	NA	Field	NA	NA	NA	NA	NA	fungus	NA	True_Sample
13	13040	100	5	50	13040000	Macrotermes	yellow	Y18	Pre	17	1	11	18	NA	worker	minor	True_Sample
14	12760	100	5	50	12760000	Macrotermes	yellow	Y20	Pre	22	3	31	25	NA	worker	major	True_Sample
15	26220	100	6	50	21850000	Macrotermes	yellow	Y19	Pre	9	2	5	11	NA	worker	major	True_Sample
16	6540	100	5	50	6540000	Macrotermes	yellow	Y14	Pre	34	6	23	40	NA	worker	major	True_Sample
17	4180	100	5	50	4180000	Macrotermes	yellow	Y14	Pre	34	6	23	40	NA	worker	minor	True_Sample
18	2520	100	5	50	2520000	Macrotermes	yellow	all	Pre	NA	NA	NA	NA	NA	soldier	soldier	True_Sample
19	3800	100	5	50	3800000	Macrotermes	green	G5	Pre	15	2	20	17	NA	worker	major	True_Sample
2	38020	100	5	50	38020000	Macrotermes	blue	B22	Pre	6	1	8	7	NA	worker	major	True_Sample
20	8880	100	5	50	8880000	Macrotermes	green	G5	Pre	15	2	20	17	NA	worker	minor	True_Sample
21	16300	100	5	50	16300000	Macrotermes	green	G13	Pre	22	3	28	25	NA	worker	major	True_Sample
22	7260	100	5	50	7260000	Macrotermes	green	G13	Pre	22	3	28	25	NA	worker	minor	True_Sample
23	8040	100	5	50	8040000	Macrotermes	green	G7	Pre	9	1	1	10	NA	worker	major	True_Sample
24	7060	100	5	50	7060000	Macrotermes	green	G4	Pre	8	2	5	10	NA	worker	major	True_Sample
25	5840	100	6	50	4.86667e+06	Macrotermes	green	all	Pre	NA	NA	NA	NA	NA	soldier	soldier	True_Sample
31	49000	100	5	50	49000000	Macrotermes	blue	B126	Post	93	5	109	98	1.03	worker	major	True_Sample
33	47580	100	5	50	47580000	Macrotermes	blue	B64	Post	68	7	53	75	1.27	worker	major	True_Sample
35	59000	100	6	50	4.91667e+07	Macrotermes	blue	B138	Post	110	7	91	117	1.35	worker	major	True_Sample
36	68200	100	5	50	68200000	Macrotermes	blue	B40	Post	71	7	59	78	1.12	worker	major	True_Sample
37	10660	100	6	50	8.88333e+06	Macrotermes	blue	all	Post	NA	NA	NA	NA	NA	soldier	soldier	True_Sample
38	70000	100	5	50	70000000	Macrotermes	red	R48	Post	53	5	61	58	0.594	worker	major	True_Sample
39	46600	100	5	50	46600000	Macrotermes	red	R107	Post	44	4	14	48	0.373	worker	major	True_Sample
4	4580	100	5	50	4580000	Macrotermes	blue	B17	Pre	10	2	9	12	NA	worker	major	True_Sample
40	42300	100	5	50	42300000	Macrotermes	red	R93	Post	42	4	100	46	0.749	worker	major	True_Sample
41	20420	100	5	50	20420000	Macrotermes	red	R24	Post	58	3	80	61	0.435	worker	major	True_Sample
42	15800	100	5	50	15800000	Macrotermes	red	all	Post	NA	NA	NA	NA	NA	soldier	soldier	True_Sample
43	39480	100	5	50	39480000	Macrotermes	yellow	Y77	Post	80	5	84	85	1.12	worker	major	True_Sample
44	21540	100	5	50	21540000	Macrotermes	yellow	Y77	Post	80	5	84	85	1.12	worker	minor	True_Sample
45	76200	100	5	50	76200000	Macrotermes	yellow	Y140	Post	65	6	54	71	1.28	worker	major	True_Sample
46	77800	100	6	50	6.48333e+07	Macrotermes	yellow	Y140	Post	65	6	54	71	1.28	worker	minor	True_Sample
47	81800	100	5	50	81800000	Macrotermes	yellow	Y139	Post	84	8	80	92	1.46	worker	major	True_Sample
48	47000	100	5	50	47000000	Macrotermes	yellow	Y36	Post	78	6	62	84	1.11	worker	major	True_Sample
49	26060	100	5	50	26060000	Macrotermes	yellow	all	Post	NA	NA	NA	NA	NA	soldier	soldier	True_Sample
5	17880	100	5	50	17880000	Macrotermes	blue	B9	Pre	19	0	13	19	NA	worker	major	True_Sample
50	22820	100	4	50	28525000	Macrotermes	green	G142	Post	75	4	83	79	1.04	worker	major	True_Sample
51	40100	100	4	50	50125000	Macrotermes	green	G142	Post	75	4	83	79	1.04	worker	minor	True_Sample
52	51800	100	5	50	51800000	Macrotermes	green	G148	Post	82	4	63	86	1.7	worker	major	True_Sample
53	34220	100	5	50	34220000	Macrotermes	green	G148	Post	82	4	63	86	1.7	worker	minor	True_Sample
54	83800	100	6	50	6.98333e+07	Macrotermes	green	G88	Post	56	5	5	61	0.917	worker	major	True_Sample
55	33820	100	6	50	2.81833e+07	Macrotermes	green	G110	Post	60	5	54	65	0.684	worker	major	True_Sample
56	16640	100	5	50	16640000	Macrotermes	green	all	Post	NA	NA	NA	NA	NA	soldier	soldier	True_Sample
57	36000	1	NA	50	1800000	Macrotermes	blue	B126	Post	93	5	109	98	1.03	fungus	NA	True_Sample
58	5900	1	NA	50	295000	Macrotermes	blue	B64	Post	68	7	53	75	1.27	fungus	NA	True_Sample
59	14360	1	NA	50	718000	Macrotermes	blue	B138	Post	110	7	91	117	1.35	fungus	NA	True_Sample
6	216	100	4	50	270000	Macrotermes	blue	all	Pre	NA	NA	NA	NA	NA	soldier	soldier	True_Sample
60	22000	100	NA	50	110000000	Macrotermes	blue	B40	Post	71	7	59	78	1.12	fungus	NA	True_Sample
61	23120	1	NA	50	1156000	Macrotermes	red	R48	Post	53	5	61	58	0.594	fungus	NA	True_Sample
62	27560	100	NA	50	137800000	Macrotermes	red	R107	Post	44	4	14	48	0.373	fungus	NA	True_Sample
63	2366	1	NA	50	118300	Macrotermes	red	R93	Post	42	4	100	46	0.749	fungus	NA	True_Sample
64	14720	1	NA	50	736000	Macrotermes	red	R24	Post	58	3	80	61	0.435	fungus	NA	True_Sample
65	26760	1	NA	50	1338000	Macrotermes	yellow	Y77	Post	80	5	84	85	1.12	fungus	NA	True_Sample
66	21420	100	NA	50	107100000	Macrotermes	yellow	Y140	Post	65	6	54	71	1.28	fungus	NA	True_Sample
67	26200	1	NA	50	1310000	Macrotermes	yellow	Y139	Post	84	8	80	92	1.46	fungus	NA	True_Sample
68	7300	1	NA	50	365000	Macrotermes	yellow	Y36	Post	78	6	62	84	1.11	fungus	NA	True_Sample
69	56800	100	NA	50	284000000	Macrotermes	green	G142	Post	75	4	83	79	1.04	fungus	NA	True_Sample
7	6260	100	4	50	7825000	Macrotermes	red	R13	Pre	6	3	15	9	NA	worker	major	True_Sample
70	18180	100	NA	50	90900000	Macrotermes	green	G148	Post	82	4	63	86	1.7	fungus	NA	True_Sample
71	4160	1	NA	50	208000	Macrotermes	green	G88	Post	56	5	5	61	0.917	fungus	NA	True_Sample
72	11440	100	NA	50	57200000	Macrotermes	green	G110	Post	60	5	54	65	0.684	fungus	NA	True_Sample
8	12620	100	5	50	12620000	Macrotermes	red	R4	Pre	9	1	9	10	NA	worker	major	True_Sample
83	74800	100	5	50	74800000	Macrotermes	Col1	NA	Field	NA	NA	NA	NA	NA	worker	major	True_Sample
84	23700	1000	5	50	237000000	Macrotermes	Col1	NA	Field	NA	NA	NA	NA	NA	worker	major	True_Sample
85	89000	100	5	50	89000000	Macrotermes	Col1	NA	Field	NA	NA	NA	NA	NA	worker	major	True_Sample
86	82800	100	5	50	82800000	Macrotermes	Col1	NA	Field	NA	NA	NA	NA	NA	worker	major	True_Sample
87	34900	100	4	50	43625000	Macrotermes	Col 1	NA	Field	NA	NA	NA	NA	NA	soldier	NA	True_Sample
88	80400	100	5	50	80400000	Macrotermes	Col2	NA	Field	NA	NA	NA	NA	NA	worker	major	True_Sample
89	84200	100	5	50	84200000	Macrotermes	Col2	NA	Field	NA	NA	NA	NA	NA	worker	major	True_Sample
9	4540	100	4	50	5675000	Macrotermes	red	R8	Pre	6	1	3	7	NA	worker	major	True_Sample
90	44000	100	5	50	44000000	Macrotermes	Col2	NA	Field	NA	NA	NA	NA	NA	worker	major	True_Sample
91	83400	100	5	50	83400000	Macrotermes	Col2	NA	Field	NA	NA	NA	NA	NA	worker	major	True_Sample
92	86600	100	5	100	173200000	Macrotermes	Col2	NA	Field BT	NA	NA	NA	NA	NA	worker	major	True_Sample
93	110400	100	5	100	220800000	Macrotermes	Col2	NA	Field BT	NA	NA	NA	NA	NA	worker	major	True_Sample
94	56400	100	4	50	70500000	Macrotermes	Col2	NA	Field	NA	NA	NA	NA	NA	soldier	NA	True_Sample
95	85200	100	5	50	85200000	Macrotermes	Col3	NA	Field	NA	NA	NA	NA	NA	worker	major	True_Sample
96	80800	100	5	50	80800000	Macrotermes	Col3	NA	Field	NA	NA	NA	NA	NA	worker	major	True_Sample
97	89000	100	5	50	89000000	Macrotermes	Col3	NA	Field	NA	NA	NA	NA	NA	worker	major	True_Sample
98	33800	100	5	50	33800000	Macrotermes	Col3	NA	Field	NA	NA	NA	NA	NA	worker	major	True_Sample
124	5.4	1	NA	50	270	NA	NA	NA	neg control	NA	NA	NA	NA	NA	NA	NA	Control_Sample
125	3.6	1	NA	50	180	NA	NA	NA	neg control	NA	NA	NA	NA	NA	NA	NA	Control_Sample
126	0	1	NA	50	0	NA	NA	NA	neg control	NA	NA	NA	NA	NA	NA	NA	Control_Sample
127	1.8	1	NA	50	90	NA	NA	NA	neg control	NA	NA	NA	NA	NA	NA	NA	Control_Sample
128	37220	1	NA	50	1861000	NA	NA	NA	mock	NA	NA	NA	NA	NA	NA	NA	True_Sample
