# Supplementary material for: Shaping the tripartite symbiosis: are termite microbiome functions directed by the environmentally acquired fungal cultivar?
Source: Anim Microbiome. 2024 Aug 6;6:44. doi: 10.1186/s42523-024-00332-5 (PMC11302087; doi:10.1186/s42523-024-00332-5)
Supplement: Supplementary file 11 — Supplementary Material 11: Table S11. 16 S rRNA amplicon sequencing sample metadata. [file 42523_2024_332_MOESM11_ESM.xlsx]

## Sheet: 16S
Table S11. 16S rRNA amplicon sequencing sample metadata
Sample_ID	Species	Cross	Colony	Timepoint	Number_workers	Number_soldiers	Number_larvae	Total_mature_termites	Fungus_weight	Caste	secondary caste	Number_Guts	Extraction Method	ng/uL	260/280	260/230	Elution_volume
1	Macrotermes	blue	B13	Pre	5	1	9	6	NA	worker	major	5	Dneasy Powersoil	23.42	1.85	0.55	50
2	Macrotermes	blue	B22	Pre	6	1	8	7	NA	worker	major	5	Dneasy Powersoil	37.99	1.84	0.9	50
4	Macrotermes	blue	B17	Pre	10	2	9	12	NA	worker	major	5	Dneasy Powersoil	24.5	1.81	0.85	50
5	Macrotermes	blue	B9	Pre	19	0	13	19	NA	worker	major	5	Dneasy Powersoil	24.83	1.75	1.22	50
6	Macrotermes	blue	all	Pre	NA	NA	NA	NA	NA	soldier	soldier	4	Dneasy Powersoil	8.02	1.76	0.82	50
7	Macrotermes	red	R13	Pre	6	3	15	9	NA	worker	major	4	Dneasy Powersoil	27.85	1.78	0.34	50
8	Macrotermes	red	R4	Pre	9	1	9	10	NA	worker	major	5	Dneasy Powersoil	32.1	1.88	0.82	50
9	Macrotermes	red	R8	Pre	6	1	3	7	NA	worker	major	4	Dneasy Powersoil	22.53	1.73	0.56	50
10	Macrotermes	red	R1	Pre	24	4	29	28	NA	worker	major	5	Dneasy Powersoil	29.62	1.81	0.47	50
11	Macrotermes	red	all	Pre	NA	NA	NA	NA	NA	soldier	soldier	5	Dneasy Powersoil	23.7	1.75	0.29	50
12	Macrotermes	yellow	Y18	Pre	17	1	11	18	NA	worker	major	5	Dneasy Powersoil	25.93	1.68	0.63	50
13	Macrotermes	yellow	Y18	Pre	17	1	11	18	NA	worker	minor	5	Dneasy Powersoil	30.03	1.86	0.14	50
14	Macrotermes	yellow	Y20	Pre	22	3	31	25	NA	worker	major	5	Dneasy Powersoil	25.91	1.77	0.29	50
15	Macrotermes	yellow	Y19	Pre	9	2	5	11	NA	worker	major	6	Dneasy Powersoil	30.93	1.73	1.18	50
16	Macrotermes	yellow	Y14	Pre	34	6	23	40	NA	worker	major	5	Dneasy Powersoil	23.55	1.8	0.55	50
17	Macrotermes	yellow	Y14	Pre	34	6	23	40	NA	worker	minor	5	Dneasy Powersoil	21.85	1.94	0.15	50
18	Macrotermes	yellow	all	Pre	NA	NA	NA	NA	NA	soldier	soldier	5	Dneasy Powersoil	19.72	1.86	0.21	50
19	Macrotermes	green	G5	Pre	15	2	20	17	NA	worker	major	5	Dneasy Powersoil	23.52	1.89	0.35	50
20	Macrotermes	green	G5	Pre	15	2	20	17	NA	worker	minor	5	Dneasy Powersoil	26.3	1.74	1.03	50
21	Macrotermes	green	G13	Pre	22	3	28	25	NA	worker	major	5	Dneasy Powersoil	30.66	1.77	1.56	50
22	Macrotermes	green	G13	Pre	22	3	28	25	NA	worker	minor	5	Dneasy Powersoil	27.34	1.79	1.31	50
23	Macrotermes	green	G7	Pre	9	1	1	10	NA	worker	major	5	Dneasy Powersoil	22.55	1.76	1.68	50
24	Macrotermes	green	G4	Pre	8	2	5	10	NA	soldier	major	5	Dneasy Powersoil	23.47	1.74	0.53	50
25	Macrotermes	green	all	Pre	NA	NA	NA	NA	NA	soldier	soldier	6	Dneasy Powersoil	23.14	1.89	1.39	50
31	Macrotermes	blue	B126	Post	93	5	109	98	1.03	worker	major	5	Dneasy Powersoil	48.75	1.89	1.02	50
33	Macrotermes	blue	B64	Post	68	7	53	75	1.27	worker	major	5	Dneasy Powersoil	54	1.88	1.44	50
35	Macrotermes	blue	B138	Post	110	7	91	117	1.35	worker	major	6	Dneasy Powersoil	51.94	1.91	1.52	50
36	Macrotermes	blue	B40	Post	71	7	59	78	1.12	worker	major	5	Dneasy Powersoil	51.77	1.87	1.75	50
37	Macrotermes	blue	all	Post	NA	NA	NA	NA	NA	soldier	soldier	6	Dneasy Powersoil	26.53	1.73	1.09	50
38	Macrotermes	red	R48	Post	53	5	61	58	0.594	worker	major	5	Dneasy Powersoil	61.81	1.82	0.31	50
39	Macrotermes	red	R107	Post	44	4	14	48	0.373	worker	major	5	Dneasy Powersoil	44.71	1.82	1.01	50
40	Macrotermes	red	R93	Post	42	4	100	46	0.749	worker	major	5	Dneasy Powersoil	42.8	1.76	1.68	50
41	Macrotermes	red	R24	Post	58	3	80	61	0.435	worker	major	5	Dneasy Powersoil	33.87	1.79	0.6	50
42	Macrotermes	red	all	Post	NA	NA	NA	NA	NA	soldier	soldier	5	Dneasy Powersoil	26.61	1.77	1.58	50
43	Macrotermes	yellow	Y77	Post	80	5	84	85	1.12	worker	major	5	Dneasy Powersoil	39.66	1.71	1.59	50
44	Macrotermes	yellow	Y77	Post	80	5	84	85	1.12	worker	minor	5	Dneasy Powersoil	44.09	1.9	1.37	50
45	Macrotermes	yellow	Y140	Post	65	6	54	71	1.28	worker	major	5	Dneasy Powersoil	55.44	1.84	1.17	50
46	Macrotermes	yellow	Y140	Post	65	6	54	71	1.28	worker	minor	6	Dneasy Powersoil	53.47	1.85	1.09	50
47	Macrotermes	yellow	Y139	Post	84	8	80	92	1.46	worker	major	5	Dneasy Powersoil	57.05	1.83	1.24	50
48	Macrotermes	yellow	Y36	Post	78	6	62	84	1.11	worker	major	5	Dneasy Powersoil	48.96	1.83	1.26	50
49	Macrotermes	yellow	all	Post	NA	NA	NA	NA	NA	soldier	soldier	5	Dneasy Powersoil	29.04	1.74	0.5	50
50	Macrotermes	green	G142	Post	75	4	83	79	1.04	worker	major	4	Dneasy Powersoil	41.51	1.81	1.13	50
51	Macrotermes	green	G142	Post	75	4	83	79	1.04	worker	minor	4	Dneasy Powersoil	31.12	1.83	0.67	50
52	Macrotermes	green	G148	Post	82	4	63	86	1.7	worker	major	5	Dneasy Powersoil	58.14	1.85	1.51	50
53	Macrotermes	green	G148	Post	82	4	63	86	1.7	worker	minor	5	Dneasy Powersoil	41.34	1.89	0.97	50
54	Macrotermes	green	G88	Post	56	5	5	61	0.917	worker	major	6	Dneasy Powersoil	57.63	1.85	0.85	50
55	Macrotermes	green	G110	Post	60	5	54	65	0.684	worker	major	6	Dneasy Powersoil	58.58	1.83	0.39	50
56	Macrotermes	green	all	Post	NA	NA	NA	NA	NA	soldier	soldier	5	Dneasy Powersoil	25.38	1.85	1	50
57	Macrotermes	blue	B126	Post	93	5	109	98	1.03	fungus	NA	NA	Dneasy Powersoil	30.41	1.62	0.8	50
58	Macrotermes	blue	B64	Post	68	7	53	75	1.27	fungus	NA	NA	Dneasy Powersoil	31.91	1.41	0.41	50
59	Macrotermes	blue	B138	Post	110	7	91	117	1.35	fungus	NA	NA	Dneasy Powersoil	26.37	1.64	0.38	50
60	Macrotermes	blue	B40	Post	71	7	59	78	1.12	fungus	NA	NA	Dneasy Powersoil	21.87	1.64	0.48	50
61	Macrotermes	red	R48	Post	53	5	61	58	0.594	fungus	NA	NA	Dneasy Powersoil	27	1.63	0.68	50
62	Macrotermes	red	R107	Post	44	4	14	48	0.373	fungus	NA	NA	Dneasy Powersoil	23.57	1.55	0.55	50
63	Macrotermes	red	R93	Post	42	4	100	46	0.749	fungus	NA	NA	Dneasy Powersoil	18.74	1.61	0.48	50
64	Macrotermes	red	R24	Post	58	3	80	61	0.435	fungus	NA	NA	Dneasy Powersoil	22.18	1.82	0.93	50
65	Macrotermes	yellow	Y77	Post	80	5	84	85	1.12	fungus	NA	NA	Dneasy Powersoil	15.18	1.62	0.25	50
66	Macrotermes	yellow	Y140	Post	65	6	54	71	1.28	fungus	NA	NA	Dneasy Powersoil	18.19	1.73	0.42	50
67	Macrotermes	yellow	Y139	Post	84	8	80	92	1.46	fungus	NA	NA	Dneasy Powersoil	16.75	1.55	0.28	50
68	Macrotermes	yellow	Y36	Post	78	6	62	84	1.11	fungus	NA	NA	Dneasy Powersoil	26.76	1.81	0.92	50
69	Macrotermes	green	G142	Post	75	4	83	79	1.04	fungus	NA	NA	Dneasy Powersoil	31.07	1.78	0.24	50
70	Macrotermes	green	G148	Post	82	4	63	86	1.7	fungus	NA	NA	Dneasy Powersoil	25.79	1.59	0.27	50
71	Macrotermes	green	G88	Post	56	5	5	61	0.917	fungus	NA	NA	Dneasy Powersoil	15.69	1.53	0.19	50
72	Macrotermes	green	G110	Post	60	5	54	65	0.684	fungus	NA	NA	Dneasy Powersoil	19.18	1.77	0.17	50
73	Ancistrotermes	NA	A1	Pre	9	0	NA	9	NA	worker	NA	5	Dneasy Powersoil	8.84	1.79	2.37	25
74	Ancistrotermes	NA	A2	Pre	21	5	NA	26	NA	worker	NA	7	Dneasy Powersoil	13.4	2.08	1.89	25
75	Ancistrotermes	NA	A3	Pre	20	5	NA	25	NA	worker	NA	6	Dneasy Powersoil	13.94	1.91	2.18	25
76	Ancistrotermes	NA	A8	Pre	18	5	NA	23	NA	worker	NA	6	Dneasy Powersoil	11.6	1.67	1.89	25
77	Ancistrotermes	NA	A4	Post	17	4	NA	21	NA	worker	NA	6	Dneasy Powersoil	10.13	2.04	2.36	25
79	Ancistrotermes	NA	A6	Post	15	4	NA	19	NA	worker	NA	6	Dneasy Powersoil	9.28	2.36	1.89	25
80	Ancistrotermes	NA	A4	Post	17	4	NA	21	NA	fungus	NA	NA	Dneasy Powersoil	7.92	1.57	1.03	25
81	Ancistrotermes	NA	A6	Post	15	4	NA	19	NA	fungus	NA	NA	Dneasy Powersoil	9.54	2.07	1.32	25
82	Ancistrotermes	NA	A6	Post	15	4	NA	19	NA	fungus	NA	NA	Dneasy Powersoil	5.08	1.25	0.81	25
83	Macrotermes	Col1	NA	Field	NA	NA	NA	NA	NA	worker	major	5	Dneasy Powersoil	75.97	1.85	1.4	50
84	Macrotermes	Col1	NA	Field	NA	NA	NA	NA	NA	worker	major	5	Dneasy Powersoil	86.43	1.87	1.2	50
85	Macrotermes	Col1	NA	Field	NA	NA	NA	NA	NA	worker	major	5	Dneasy Powersoil	74.24	1.85	1.4	50
86	Macrotermes	Col1	NA	Field	NA	NA	NA	NA	NA	worker	major	5	Dneasy Powersoil	86.98	1.82	0.35	50
87	Macrotermes	Col 1	NA	Field	NA	NA	NA	NA	NA	soldier	NA	4	Dneasy Powersoil	29.43	1.74	0.94	50
88	Macrotermes	Col2	NA	Field	NA	NA	NA	NA	NA	worker	major	5	Dneasy Powersoil	57.39	1.85	0.91	50
89	Macrotermes	Col2	NA	Field	NA	NA	NA	NA	NA	worker	major	5	Dneasy Powersoil	57.6	1.89	0.68	50
90	Macrotermes	Col2	NA	Field	NA	NA	NA	NA	NA	worker	major	5	Dneasy Powersoil	58.24	1.81	0.93	50
91	Macrotermes	Col2	NA	Field	NA	NA	NA	NA	NA	worker	major	5	Dneasy Powersoil	45.75	1.86	1.09	50
92	Macrotermes	Col2	NA	Field	NA	NA	NA	NA	NA	worker	major	5	Dneasy Blood and Tissue	60.26	1.61	1.32	100
93	Macrotermes	Col2	NA	Field	NA	NA	NA	NA	NA	worker	major	5	Dneasy Blood and Tissue	55.2	1.68	1.39	100
94	Macrotermes	Col2	NA	Field	NA	NA	NA	NA	NA	soldier	NA	4	Dneasy Powersoil	29.64	1.82	1.28	50
95	Macrotermes	Col3	NA	Field	NA	NA	NA	NA	NA	worker	major	5	Dneasy Powersoil	77.07	1.8	0.53	50
96	Macrotermes	Col3	NA	Field	NA	NA	NA	NA	NA	worker	major	5	Dneasy Powersoil	75.53	1.86	1.7	50
97	Macrotermes	Col3	NA	Field	NA	NA	NA	NA	NA	worker	major	5	Dneasy Powersoil	73.48	1.87	1.19	50
98	Macrotermes	Col3	NA	Field	NA	NA	NA	NA	NA	worker	major	5	Dneasy Powersoil	78.29	1.91	1.84	50
99	Macrotermes	Col3	NA	Field	NA	NA	NA	NA	NA	worker	major	5	Dneasy Blood and Tissue	106.86	1.45	0.91	100
100	Macrotermes	Col3	NA	Field	NA	NA	NA	NA	NA	worker	major	5	Dneasy Blood and Tissue	160.76	1.45	0.91	100
101	Macrotermes	Col3	NA	Field	NA	NA	NA	NA	NA	soldier	NA	5	Dneasy Powersoil	29.01	1.77	0.49	50
102	Macrotermes	Col4	NA	Field	NA	NA	NA	NA	NA	worker	major	5	Dneasy Powersoil	63.12	1.79	1.68	50
103	Macrotermes	Col4	NA	Field	NA	NA	NA	NA	NA	worker	major	5	Dneasy Powersoil	56.61	1.89	1.26	50
104	Macrotermes	Col4	NA	Field	NA	NA	NA	NA	NA	worker	major	5	Dneasy Powersoil	59.7	1.85	1.71	50
105	Macrotermes	Col4	NA	Field	NA	NA	NA	NA	NA	worker	major	5	Dneasy Blood and Tissue	63.34	1.65	1.15	100
106	Macrotermes	Col4	NA	Field	NA	NA	NA	NA	NA	worker	major	5	Dneasy Blood and Tissue	75.28	1.69	1.21	100
107	Macrotermes	Col4	NA	Field	NA	NA	NA	NA	NA	soldier	NA	5	Dneasy Powersoil	22.32	1.7	1.21	50
108	Macrotermes	Col 4	NA	Field	NA	NA	NA	NA	NA	worker	major	5	Dneasy Powersoil	65.93	1.84	0.89	50
109	Ancistrotermes	NA	A1	Pre	9	0	NA	9	NA	worker	NA	4	Dneasy Powersoil	21.28	1.94	1.85	25
110	Ancistrotermes	NA	A2	Pre	21	5	NA	26	NA	worker	NA	12	Dneasy Powersoil	39.52	1.9	2.39	25
111	Ancistrotermes	NA	A3	Pre	20	5	NA	25	NA	worker	NA	12	Dneasy Powersoil	18.1	1.85	2.18	25
112	Ancistrotermes	NA	A8	Pre	18	5	NA	23	NA	worker	NA	10	Dneasy Powersoil	31.5	1.84	2.29	25
113	Ancistrotermes	NA	A4	Post	17	4	NA	21	NA	fungus	NA	NA	Dneasy Powersoil	15.67	1.74	1.77	25
114	Ancistrotermes	NA	A6	Post	15	4	NA	19	NA	worker	NA	8	Dneasy Powersoil	24.04	1.91	2.2	25
115	Ancistrotermes	NA	A7	Post	6	6	NA	12	NA	worker	NA	6	Dneasy Powersoil	13.63	1.98	1.8	25
116	Ancistrotermes	NA	A4	Post	17	4	NA	21	NA	worker	NA	9	Dneasy Powersoil	25.62	1.9	1.99	25
117	Ancistrotermes	NA	A6	Post	15	4	NA	19	NA	fungus	NA	NA	Dneasy Powersoil	24.55	1.88	2	25
118	Ancistrotermes	NA	A7	Post	6	6	NA	12	NA	fungus	NA	NA	Dneasy Powersoil	28.77	1.8	1.72	25
119	Macrotermes	Col 4	NA	Field	NA	NA	NA	NA	NA	fungus	NA	NA	Dneasy Powersoil	13.74	1.64	0.27	50
120	Macrotermes	Col 4	NA	Field	NA	NA	NA	NA	NA	fungus	NA	NA	Dneasy Powersoil	15.16	1.68	0.42	50
121	Macrotermes	SA06	NA	Field	NA	NA	NA	NA	NA	fungus	NA	NA	Dneasy Powersoil	21.8	1.4	0.4	50
122	Macrotermes	Col 3	NA	Field	NA	NA	NA	NA	NA	fungus	NA	NA	Dneasy Powersoil	14.56	1.63	0.53	50
124	NA	NA	NA	neg control	NA	NA	NA	NA	NA	NA	NA	NA	Dneasy Powersoil	6.66	1.2	0.14	50
125	NA	NA	NA	neg control	NA	NA	NA	NA	NA	NA	NA	NA	Dneasy Powersoil	5.05	1.29	0.15	50
126	NA	NA	NA	neg control	NA	NA	NA	NA	NA	NA	NA	NA	Dneasy Powersoil	6.01	1.49	0.25	50
127	NA	NA	NA	neg control	NA	NA	NA	NA	NA	NA	NA	NA	Dneasy Powersoil	6.39	1.45	0.08	50
128	NA	NA	NA	mock	NA	NA	NA	NA	NA	NA	NA	NA	Dneasy Powersoil	6.79	2.45	0.15	50
129	NA	NA	NA	unknown label	NA	NA	NA	NA	NA	NA	NA	NA	Dneasy Powersoil	6.61	1.51	0.29	50
